# Supplementary material for: The genome of the yellow potato cyst nematode, Globodera rostochiensis, reveals insights into the basis of parasitism and virulence
Source: Genome Biol. 2016 Jun 10;17:124. doi: 10.1186/s13059-016-0985-1 (PMC4901422; doi:10.1186/s13059-016-0985-1)
Supplement: Additional file 3: Table S1. — Genome annotation. (XLSX 9 kb) [file 13059_2016_985_MOESM3_ESM.xlsx]

## Sheet: Sheet1
		nGp.v1.0	nGr.0.9 auto	nGr.v0.9 manual	nGr.v1.0
	Genes (n)	16466	13704	1566	14378
	Proteins (n)	16417	13650	1566	14309
	Non-canonical splice sites (%)	3.56% (n=4059)	0.01% (n=13)	3.46% (n=1154)	3.46% (n=3835)
	PfamA domains (cutoff 1e-5) (n)	8853	7987	1198	8397
	Best BLAST Hit to Nematode	8886	8099	1178	8603
	proteins (1e-10) (n)
