# Supplementary material for: The genome of the yellow potato cyst nematode, Globodera rostochiensis, reveals insights into the basis of parasitism and virulence
Source: Genome Biol. 2016 Jun 10;17:124. doi: 10.1186/s13059-016-0985-1 (PMC4901422; doi:10.1186/s13059-016-0985-1)
Supplement: Additional file 7: File S1. — Clusters and normalised expression tables. (XLSX 956 kb) [file 13059_2016_985_MOESM7_ESM.xlsx]

## Sheet: Sheet1
Gene name	Cluster	cyst_1	cyst_2	egg_1	egg_2	j2_1	j2_2	14_1	14_2
GROS_g00014	1	181.46	337.03	48.68	68.67	72.9	57.51	39.89	58.44
GROS_g00448	1	30.7	34.85	8.64	8.63	39.17	33.91	14.31	11.47
GROS_g00743	1	210.99	165.95	25.86	34.82	10.88	14.44	55.41	41.59
GROS_g00958	1	20.26	13.71	0.65	0.68	1.46	1.26	7.21	6.25
GROS_g01013	1	48.79	65.36	7.48	10.95	9.56	9.13	16.25	13.76
GROS_g01212	1	816.97	944.08	142.19	278.97	824.06	608.86	313.11	332.27
GROS_g01422	1	5.16	13.98	2.64	1.03	0	0	0.62	0.36
GROS_g01427	1	58.69	45.69	5.15	10.6	1.87	9.96	4.36	4.9
GROS_g01523	1	92.9	156.77	9.53	15.64	11.81	1.5	15.73	10.62
GROS_g01680	1	10.55	11.21	0.47	0.31	0.26	0.31	2.47	1.62
GROS_g01708	1	10.46	34.79	0.37	1.19	0.17	0	0.43	0.23
GROS_g01787	1	16.56	12.76	0.11	0.32	0.06	1.45	0	0.07
GROS_g01793	1	144.1	121.85	0.27	1.2	0.46	1.4	0.08	0.11
GROS_g01865	1	4.01	6.16	0.79	0.19	0.07	0.07	0.1	0.04
GROS_g01888	1	893.1	1316.42	156.1	148.56	444.68	275.54	169.16	154.48
GROS_g02067	1	53.46	90.07	4.69	13.79	8.85	9.91	9.11	8.03
GROS_g02336	1	44.95	51.26	7.81	5.22	25.03	20.12	19.67	20.44
GROS_g02524	1	175.1	115.62	39.02	48.9	10.83	35.45	30.77	28.64
GROS_g02630	1	0.63	2.97	0	0	0	0	1.82	0.82
GROS_g02666	1	116.28	99.19	17.81	23.82	44.53	41.96	29.87	26.56
GROS_g03010	1	16.07	16.25	0.56	1.22	0.29	1.03	4.63	5.47
GROS_g03011	1	12.82	5.54	0.47	0.14	0	0	0.41	0.08
GROS_g03061	1	2.03	5.88	0.24	0.36	0.31	0.32	0	0.13
GROS_g03071	1	36.89	42.74	3.21	3.94	7.9	0.6	1.07	1.34
GROS_g03145	1	7.18	14.09	0.12	1.4	0	0.63	1.67	2.52
GROS_g03193	1	41.2	38.16	0.52	0.3	0.79	1.4	3.42	2.24
GROS_g03370	1	21.43	22.2	2.06	4.57	9.49	5.02	18.33	20.86
GROS_g03416	1	425.21	344.44	54.74	71.83	51.31	54.74	73.61	78.91
GROS_g03438	1	4344.32	3427.65	943.27	952.91	1603.3	1442.25	1502.01	1541.82
GROS_g03521	1	2.61	2.64	0.09	0.05	0.61	0.45	0.3	0.19
GROS_g14276	1	3.74	2.41	0.09	0.07	2.69	0.88	1.56	3.96
GROS_g03542	1	679.38	728.26	57.34	39.76	18.45	28.29	29.95	25.86
GROS_g03587	1	253.72	194.56	51.11	57.84	27.85	28.14	39.75	40.98
GROS_g03620	1	11.06	11.52	2.36	2.82	3.85	5.66	4.55	3.78
GROS_g03673	1	26.09	19.85	4.85	4.81	11.39	14.8	19.18	17.87
GROS_g03675	1	4.57	4.27	0.08	0.02	0	0.05	0.22	0.49
GROS_g03691	1	131.23	93.59	28.18	30.16	10.36	6.19	16.03	17.44
GROS_g03723	1	186.9	161.96	42.44	51.39	61.08	70.39	31.34	29.77
GROS_g03863	1	0.81	2.36	0	0.14	1.25	0.53	0	0.12
GROS_g04383	1	96.12	113.04	2.34	5.96	10.84	6.25	14.88	8.08
GROS_g04388	1	104.2	90.33	16.68	20.87	55.09	58.91	25.53	33.19
GROS_g04666	1	73.97	126.53	0.4	0.94	0	0.79	0.7	1.34
GROS_g04669	1	5.04	19.12	0	0.08	0	0	0.25	0.44
GROS_g04671	1	2.95	11.84	0.28	0.79	0	0	0	0.33
GROS_g04678	1	10.53	51.16	1.38	2.87	0	0.66	1.32	2.27
GROS_g04781	1	212.95	564.91	63.2	111.06	158.43	154.74	340.17	234.19
GROS_g04819	1	48.78	40.12	8.33	11.89	3.9	2.4	6.58	7.62
GROS_g04823	1	38.37	28.12	7.03	10.06	7.47	4.67	7.5	9.38
GROS_g04839	1	10.32	25.02	2.27	3.67	1.74	1.81	5.85	5.24
GROS_g14238	1	85.09	146.41	0	0.1	0	0	1.02	1.49
GROS_g04919	1	2.46	2.03	0	0	1.03	0	0	0
GROS_g14237	1	1196.68	2420.73	16.06	23.11	13.06	5.01	19.13	15.82
GROS_g05349	1	15.25	19.73	2.37	3.35	7.63	8.15	7.65	8.17
GROS_g05353	1	130.43	92.98	0	0.26	1.14	1.45	0	3.65
GROS_g05362	1	3.31	4.99	0	0.22	0	0	0	0.19
GROS_g05384	1	9.48	13.26	0	0.75	0.49	2.59	2.01	1.12
GROS_g05402	1	83.76	58.79	27.03	25.26	18.7	12.85	20.01	19.22
GROS_g05443	1	163.73	183.35	26.79	38.59	135.83	81.41	61.91	70.18
GROS_g05495	1	9.57	10.14	0.26	0.48	0.89	0.45	0.91	1.16
GROS_g05595	1	29.14	44.62	5.75	6.74	6.48	5.02	4.22	6.13
GROS_g05727	1	12.73	5.51	2.66	1.68	0.68	0.66	0.78	2.54
GROS_g05736	1	9.66	8.99	0.13	0.04	0	0.08	0.22	0.13
GROS_g14296	1	8.62	10.46	1.52	1.01	0.61	0.43	0.84	1.14
GROS_g14295	1	18.74	26.66	0.35	0.95	0.27	0.18	0.88	0.88
GROS_g05824	1	75.12	90.56	22.38	36.09	7.48	22.96	25.18	22.34
GROS_g06013	1	32.05	25.26	8.1	13.59	3.44	6.33	11.17	9.98
GROS_g06085	1	13.54	18.09	3.87	2.69	5.08	4.71	14.55	10.76
GROS_g06273	1	38.11	28.95	0.12	0.31	0.12	0.19	2.55	1.04
GROS_g06274	1	256.28	208.67	1.72	2.3	1.27	0.97	11.79	2.7
GROS_g06275	1	398.52	304.45	3.33	4.17	0	0.2	37.51	10.55
GROS_g06276	1	357.01	266.07	0.45	1.84	0.39	1.18	15.2	4.16
GROS_g06519	1	21.27	30.4	1.59	8.89	5.92	4.63	4.02	4.73
GROS_g06594	1	44.02	26.27	0.32	0.59	0.65	0.66	0	0.21
GROS_g06648	1	2.57	5	0.11	0.47	2.35	2.02	3.3	1.88
GROS_g07040	1	23.26	17.12	4.75	3.35	8.18	6.7	11.86	14.24
GROS_g07133	1	40.79	34.61	0.05	0.15	0.93	0.77	0.99	1.93
GROS_g07207	1	41.23	48.67	3.98	5.1	6.28	3.44	14.29	16.53
GROS_g07232	1	4.8	4.77	0	0	1.29	0.3	0.08	0.07
GROS_g07346	1	22.79	16	7.29	5.95	4.2	3.79	5.4	5.67
GROS_g07379	1	5.69	7.4	0.07	0.14	0.26	0.48	0	0.18
GROS_g07440	1	46.72	31.32	7.52	7.01	16.37	17.58	14.32	12.52
GROS_g07486	1	1.2	4.18	0	0.13	1.29	1.31	0.19	0
GROS_g07582	1	2.6	10.82	0.26	0.68	0.54	0.21	0.18	2.41
GROS_g07583	1	138.98	176.54	24.98	40.75	104.05	43.31	116.97	111.48
GROS_g07608	1	1.69	4.47	0	0.09	0	0.26	0.07	0.08
GROS_g07671	1	29.57	45.13	1.75	3.54	2.66	2.47	10.46	9.98
GROS_g07701	1	7.38	6.53	0	0.01	0	0.17	0	0.06
GROS_g07782	1	15.12	11.65	0.82	2.79	0.33	0	1.04	1.11
GROS_g07801	1	298.49	280.62	47.95	140.85	52.89	56.55	74.62	44.27
GROS_g07802	1	10.1	7.37	2.35	2.23	1.49	0.82	1.25	2.4
GROS_g07816	1	43.85	55.49	7.48	9.86	7.24	24.75	6.57	11.33
GROS_g07943	1	358.55	298.09	45.34	32.96	54.16	69.32	92.99	53.52
GROS_g08122	1	2279.62	3518.47	436.9	1244.35	246.4	304.49	1136.72	989.02
GROS_g08427	1	1.39	1.39	0	0	0	0.23	0.85	0.24
GROS_g08428	1	26.24	40.7	0.43	1.66	0.93	0.34	1.15	1.69
GROS_g08430	1	43.48	15.57	0	0	0	0	0	0.12
GROS_g08470	1	5.84	1.9	0.34	0.31	0.53	0.54	2.09	2.37
GROS_g08487	1	52.4	69.17	10.03	10.18	10.9	8.63	14.09	8.46
GROS_g08488	1	110.44	113.52	37.39	26.88	20.1	17.74	20.85	17.81
GROS_g08674	1	1.67	2.07	0.26	0.31	0.56	1.1	0.76	0.97
GROS_g08901	1	338.61	437.18	15.91	32.95	9.65	12.07	27.03	28.32
GROS_g08954	1	25.39	31.46	0.23	0.1	1.04	0.99	1.19	0.71
GROS_g08967	1	11.19	13.6	0.65	4.55	0	1.41	0.76	1.33
GROS_g09114	1	18.64	12.36	2.6	4.67	0.82	0.21	2.91	3.17
GROS_g09153	1	34.82	45.08	3.86	7.17	7.65	7.15	9.14	8.99
GROS_g09195	1	181.55	137.07	34.3	62.61	44.7	56.37	31.35	27.77
GROS_g09247	1	13.87	15.89	0.57	0.86	1.27	2.2	0.83	0.64
GROS_g09248	1	101.12	35.7	7.21	4.95	11.38	13.41	25.53	20.44
GROS_g09249	1	240.99	136.89	16.42	26.79	12.36	17.55	45.97	31.78
GROS_g09314	1	50.89	47.69	7.59	4.66	10.28	2.14	1.59	2.33
GROS_g09401	1	6.39	7.26	0	0.01	2.86	2.4	1.62	1.93
GROS_g09616	1	88.16	59.17	16.74	6.95	8.03	11.3	22.94	14.65
GROS_g09748	1	20.53	60.44	0.71	0.52	0	0	0.62	0.46
GROS_g09811	1	10.01	13.76	1.76	2.18	6.59	7.66	13.46	10.94
GROS_g09838	1	15.89	31.58	1.71	1.15	0.88	0.67	0.45	0.53
GROS_g09852	1	27.71	59.02	5.49	16.37	3.13	4.34	11.33	13.45
GROS_g09860	1	93.94	143.92	9.65	11.58	3.34	3.69	11.55	10.88
GROS_g09888	1	25.91	24.04	9.09	3.7	2.61	1.41	1.11	3.42
GROS_g09893	1	496.18	392.61	44.23	156.91	36.67	117.93	39.72	32.69
GROS_g09902	1	7.03	8.6	0.23	0.09	0	0	0.14	0
GROS_g09961	1	11.99	29.19	0.03	0.21	1.86	0.51	4.97	2.19
GROS_g10029	1	4.74	4.9	1.03	0.65	0.09	0.32	0.24	0.43
GROS_g10090	1	405.81	319.92	51.08	60.3	59.22	81.72	44.33	52.01
GROS_g10203	1	66.27	48.61	1.08	0.86	1.98	2.22	0.74	0.48
GROS_g10499	1	6.06	8.28	0.85	0.18	0.7	0.56	0	0.06
GROS_g10516	1	10.63	22.97	1	1.17	2.38	1.14	0.99	0.71
GROS_g10538	1	3.31	3.19	0	0	1.02	1.61	0.62	0.06
GROS_g10642	1	3546.25	3633.27	209	295.97	190.29	267.33	309.65	260.09
GROS_g10659	1	8.37	3.64	0	0	0	0	0	0.11
GROS_g10742	1	3.55	3.45	0.73	0.51	3.58	3.35	0.64	0.49
GROS_g10773	1	2.52	3.44	0.43	0.35	1.14	0.31	0.24	0.14
GROS_g10806	1	17.03	8.89	3.27	4.08	0.42	1.78	3.13	3.26
GROS_g10824	1	16.4	11.78	0.26	0.65	0.24	0.14	0.61	0.29
GROS_g10851	1	2.6	4.28	0.28	0.61	1.35	1.03	3.64	2.65
GROS_g10875	1	11.4	10.93	1.51	2.91	2.55	4.36	6.47	3.97
GROS_g10955	1	11.44	25.82	1.71	4.88	5.26	17.25	7.48	4.27
GROS_g11135	1	10.03	20.88	2.01	4.92	2.08	2.95	1.52	2.4
GROS_g11226	1	7.91	6.18	0	0	0	0	0.28	0.42
GROS_g11254	1	9.34	11.13	1.19	1.85	0.38	0.86	0.3	0.71
GROS_g11336	1	6.79	3.44	0.1	0.35	0.83	0.71	1.79	1.91
GROS_g11359	1	224.61	184.06	3.81	2.52	1.97	4.27	3.03	2.11
GROS_g11372	1	54.05	62.43	1.24	1.3	1.13	1.04	0.35	0.47
GROS_g11384	1	120.57	114.92	19.96	23.66	26.48	7.85	26.25	25.84
GROS_g11396	1	3.73	5.13	0	0.06	1.04	1.86	0.71	0.68
GROS_g11526	1	62.59	48.08	7.72	5.72	3.77	4.89	16.6	14.97
GROS_g11527	1	89.99	64.63	21.37	10.73	7.66	6.21	10.35	9.73
GROS_g11536	1	5.39	4.72	0	0	0	0	0.12	0.03
GROS_g11548	1	244.87	233.4	45.24	41.86	131.79	172.63	97.13	49.29
GROS_g11563	1	18.94	35.23	0.56	1.88	0.36	0.18	1.47	1.3
GROS_g14146	1	42.85	44.48	8.68	12.14	12.09	13.97	8.22	6.03
GROS_g11669	1	0.89	1.88	0	0.13	0	0	2.39	0.74
GROS_g11675	1	118.27	93.57	25.96	25.87	38.47	39.03	23.88	22.12
GROS_g14152	1	9.02	5.66	0.12	0.28	1.09	0.16	0.85	0.94
GROS_g11712	1	5.21	5.91	0.61	0.43	0.63	0	0.43	0.31
GROS_g11721	1	24.79	14.73	8.94	2.97	3.33	1.24	1.81	1.24
GROS_g11722	1	22.74	13.23	6.45	1.63	1.85	1.47	0.94	0.88
GROS_g11800	1	946.37	1390.42	110.12	275.22	182.32	254.28	242.87	242.49
GROS_g11803	1	1.56	2.61	0.04	0.04	0.46	0.71	1.98	0.39
GROS_g11810	1	10.2	6.45	0.17	0.2	0	0.13	1.59	0.79
GROS_g11830	1	22.25	32.53	2.27	2.91	2.37	1.98	1.91	2.99
GROS_g11869	1	5.03	7.27	0.28	0.34	0.5	0.88	0.2	0.49
GROS_g11895	1	8.94	8.3	0.28	0.47	0.24	0.37	0.46	0.71
GROS_g11900	1	9.17	7.58	0.89	1.16	2.98	3.27	6.86	5.76
GROS_g11933	1	6.58	9.45	0.12	0.39	0.56	0.26	4.76	2.84
GROS_g11981	1	6.62	8.17	1.65	1.39	7.04	4.63	2.16	2.26
GROS_g14120	1	27.64	26.89	4.6	9.61	10.62	11.74	4.58	5.53
GROS_g12080	1	7.93	7.5	3.25	1.21	0	0	0.78	0
GROS_g12115	1	26.44	22.03	0.06	0.52	1.07	1.56	0.1	0.21
GROS_g12168	1	57.24	63.06	3.68	5.38	1.24	2.19	9.55	9.35
GROS_g12169	1	52.89	35.94	0.73	0.86	0.12	0.54	5.93	4.17
GROS_g12204	1	427.32	408.5	71.23	87.45	53.45	42.58	70.04	69.8
GROS_g12205	1	18.37	23.22	3.96	4.16	7.11	17.05	8.08	9.59
GROS_g12206	1	410.11	374.61	90.48	101.53	52.18	38.93	72.52	62.87
GROS_g12238	1	5.17	6.09	0.02	0.05	0	0.06	0.08	0.08
GROS_g14304	1	42.84	39.67	0.17	0.15	0.75	0.68	13.41	4.05
GROS_g12271	1	198.02	158.36	52.98	37.27	92.07	158.74	55.2	39.18
GROS_g12275	1	18.39	23.39	0.73	0.96	0.75	0.67	6.77	6.56
GROS_g12278	1	44.01	69.4	8.45	17.5	31.79	32.94	35.7	39.53
GROS_g12279	1	7.05	2.98	0.22	1.22	0.96	1.91	0	0.35
GROS_g14303	1	3.29	2.57	0	0.16	0.55	0.35	0.19	0.03
GROS_g12427	1	29.6	19.17	3.3	4.55	1.18	3.27	2.85	1.55
GROS_g12493	1	3.3	4.62	0.33	0.48	0.85	1.08	3.46	2.41
GROS_g12505	1	620.31	554.73	52.32	95.89	34.08	126.03	46.07	38.34
GROS_g12519	1	25.1	29.42	0	0.52	0	0.19	0	0.54
GROS_g12520	1	11.39	18.6	0.17	0.74	0.32	0.05	0.15	0.18
GROS_g12551	1	48.77	33.37	0.44	1.08	0	0	0	0.1
GROS_g12556	1	66.36	48.85	5.84	4.24	2.39	5.93	3.57	3.21
GROS_g12611	1	30.73	48.39	3.14	3.13	0.54	1.67	5.46	4.51
GROS_g12689	1	7.93	10.1	0.56	0.77	0.45	0.18	0.26	0.2
GROS_g12700	1	32.16	22.22	9.3	8.77	5.2	4.88	8.32	7.49
GROS_g12746	1	6.01	6.06	0.24	0	0.16	0.72	0.75	0.47
GROS_g12747	1	4.19	6.2	0	0	0	0	0.59	0.86
GROS_g12756	1	174.06	175.31	22.17	44.04	62.9	76.67	27.15	27.3
GROS_g12810	1	41.48	80.57	7.78	17.27	3.7	5.35	24.17	24.65
GROS_g12811	1	7.1	9.03	0.17	0.25	4.33	5.78	0.88	3.42
GROS_g12817	1	21.09	43.78	1.5	3.99	2.07	3.57	5.45	2.93
GROS_g12879	1	41.31	21.08	5.25	5.78	6.87	10.21	5.72	5.06
GROS_g12908	1	33.3	22.4	0	0.08	0.11	0.39	0.08	0.09
GROS_g12911	1	11.81	12.19	0.5	0.41	0.04	0	0	0
GROS_g12938	1	21.55	33.82	6.41	5.94	9.4	8.47	8.59	7.37
GROS_g12993	1	4.16	13.39	0.99	1.61	0.16	0.13	2.35	1.89
GROS_g13016	1	8.61	7.11	0.23	0.55	0	0.31	2.87	0.6
GROS_g13033	1	12.07	9.68	0.08	0.29	0.97	0.24	0.59	0.83
GROS_g13071	1	26.03	41.52	5.9	10.32	3.21	7.8	10.37	10.03
GROS_g13106	1	6.52	17.07	0	4.2	0	0.27	2.16	5.81
GROS_g13123	1	6.08	5.37	0.83	1.46	0	0.54	1.09	1.44
GROS_g13126	1	10.76	7.52	1.49	1.46	1.29	4.58	2.1	1.28
GROS_g13164	1	220.56	349.39	49.29	53.94	18.52	17.3	70.71	69.36
GROS_g13183	1	34.22	21.06	0.09	0.14	0	0	0.1	0.11
GROS_g13201	1	11.44	9.43	0.1	0.07	0.2	0.05	0.07	0.02
GROS_g13230	1	7.47	4.7	1.38	1.34	2.81	3.28	1.78	2.11
GROS_g13235	1	2.65	6.02	0	0.02	0	0.21	0.14	0.33
GROS_g13278	1	1.98	1.7	0.42	0.54	0.47	1.08	1.55	1.63
GROS_g13294	1	23.47	22.57	5.05	6.34	9.01	6.31	6.33	7.69
GROS_g13309	1	23.82	36.47	1.25	0.66	0.45	1.21	1.49	2.25
GROS_g13329	1	5.43	8.55	0	0	0	0	0	0.07
GROS_g13336	1	22.06	16.68	0.13	0.15	0.32	0.25	0	0.81
GROS_g14235	1	75.54	82.31	0	0.2	0.5	4.96	1.79	2.6
GROS_g13419	1	4.1	9.16	0	0.07	0	0.15	0	0.11
GROS_g13431	1	2.48	1.67	0	0	2.55	1.05	0	0.03
GROS_g13437	1	9.57	8.75	0.39	0.47	1.8	1.4	2.3	2.43
GROS_g13438	1	6.38	11.84	1.12	0.98	6	1.95	1.63	1.25
GROS_g13451	1	7.01	7.07	0	0	0	0	0	0
GROS_g13488	1	5.42	5.7	0	0	0	0	0.36	0
GROS_g13492	1	1.58	5.31	0	0	0.49	0	0	0
GROS_g13493	1	14.83	8.55	0.34	0.13	0.59	1.96	0.61	0.18
GROS_g13537	1	5.5	7.65	0	0.09	0	0.19	0	0.08
GROS_g13550	1	40.18	71.91	0	0.02	0.07	0.04	0.05	0.08
GROS_g13560	1	2.26	2.32	0.06	0.07	0.32	0.27	1.25	0.62
GROS_g13622	1	187.98	203.94	26.01	45.83	20.48	27.95	22.59	26.55
GROS_g13681	1	4.39	5.09	0	0.11	0	0.12	0	0
GROS_g13698	1	27.34	43.58	3.16	14.38	6.13	2.6	18.75	17.04
GROS_g13729	1	41.5	63.49	8.32	7.85	2.75	15.82	10.29	7.87
GROS_g13730	1	15.05	9.69	0	0	0	0	0.13	0.63
GROS_g13731	1	10.19	10.78	0	0.2	0	0	0	0.27
GROS_g13742	1	13.69	14.4	1.67	0.95	1.68	2.68	2.44	2.84
GROS_g13745	1	35.83	54.84	1.47	2.41	0.38	0.27	1.34	0.99
GROS_g13762	1	2.48	7.18	0	0.2	0	0	0	0
GROS_g13774	1	18.72	11.15	1.24	0.93	0.51	0.58	2.26	3.85
GROS_g13779	1	5.28	7.55	0.26	1.16	0.34	1.04	0.46	2.51
GROS_g13780	1	93.98	173.66	4.45	11.27	9.33	11.57	31.41	34.36
GROS_g13793	1	52.09	53.26	4.29	6.25	2.16	3.14	9.03	6.58
GROS_g13796	1	20.92	12.45	4.11	2.41	1.19	0.67	1.8	1.96
GROS_g13799	1	15.9	9.83	1.7	1.28	0.34	0.21	0.92	0.82
GROS_g13809	1	35.51	52.09	7.1	15.67	4.05	4.31	20.57	23.87
GROS_g13831	1	14.32	19.59	0	0	0	0	0.2	0.12
GROS_g13836	1	1.41	1.45	0	0	0.16	1.72	1.18	0.37
GROS_g13894	1	14.71	14.19	3.71	4.56	0.84	2.69	6.63	5.23
GROS_g13906	1	16.66	36.79	2.26	4.62	8.56	4.65	10.75	7.39
GROS_g13910	1	24.58	38.89	4.5	6.21	9.24	13.82	14.89	11.24
GROS_g13920	1	8.3	14.52	0.99	0.23	0	0.26	0	0.31
GROS_g13926	1	18.08	19.85	0	0.13	0	0.29	3.09	1.31
GROS_g13941	1	16	18.53	0.14	0	2.23	0	0.25	0
GROS_g13944	1	492.73	481.78	65.21	84.9	25.25	59.95	70.28	63.55
GROS_g13949	1	12.92	16.53	0.09	1.2	0	0	1.02	0.53
GROS_g13957	1	23.48	31.51	0	0.04	0	0.19	0.26	0.23
GROS_g13982	1	15.86	15.78	2.67	5.11	0.3	2.59	4.28	4.43
GROS_g13992	1	35.57	45.95	0.31	0	0.79	0.4	0	0.16
GROS_g13993	1	119.69	83.58	11.25	12.91	8.44	3.97	10.83	11.42
GROS_g13998	1	7.68	4.44	0.64	1.37	0	0.98	0.37	0.22
GROS_g14008	1	14.32	4.24	1.16	0.51	0	0	1.02	0.3
GROS_g14010	1	13.65	8.52	0.13	0.46	0.34	1.38	1.85	2.37
GROS_g14011	1	23.8	27.22	3.55	4.68	0.46	3.15	5.61	4.26
GROS_g14039	1	11.66	13.38	0.29	0.95	0	0.19	1.8	1.29
GROS_g14046	1	23.72	12.27	0	0	0	0	0	0
GROS_g14050	1	12.56	38.72	0.39	1.91	0	0.34	0	0.2
GROS_g14057	1	2.73	4.86	0	0.14	0	0	0	0.12
GROS_g14065	1	11.76	26.99	0	0.48	0	0	0	1.28
GROS_g14109	1	64.64	83.64	7.38	8.34	5.45	12.45	18.14	15.55
GROS_g14117	1	13.42	10.35	0.2	0	0	0	0	0
GROS_g00006	2	34.24	25.43	6.91	8.79	6.65	7.14	5.94	5.84
GROS_g00111	2	264.86	287.78	72.44	116.39	70.25	81.23	65.38	69.25
GROS_g00159	2	140.87	206.82	51.56	92.23	42.25	52.35	46.52	44.81
GROS_g00205	2	100.53	98.85	33.76	37.79	32.55	22.08	34.9	37.39
GROS_g14242	2	129.37	104.52	40.97	45.67	28.44	41.35	30.07	24.1
GROS_g00934	2	375.95	248.67	155.63	120.99	84.25	89.4	60.44	57.37
GROS_g01074	2	85.26	48.09	41.81	25.25	18.56	17.2	13.25	13.5
GROS_g01147	2	21.33	17.36	7.82	7.61	5.01	4.3	10.22	10.2
GROS_g01184	2	80.22	88.93	61.16	182.74	24.22	22.18	53.16	58.85
GROS_g01323	2	163	153.42	47.65	65.42	37.63	34.03	47.19	47
GROS_g01411	2	166.65	83.43	55.03	34.18	30.63	29.73	42.82	26.85
GROS_g01423	2	1.37	2.62	0.24	0.12	0	0	0.07	0.12
GROS_g01429	2	6.13	7.63	2.04	2.7	1.73	1.36	2.52	2.41
GROS_g01468	2	139.57	146.66	74.82	71.28	36.52	38.99	51.92	55.51
GROS_g01669	2	1.96	1.66	0.01	0.01	0.02	0	0.07	0.03
GROS_g01702	2	73.03	48.89	26.4	24.16	16.24	18.31	11.71	15.58
GROS_g14252	2	0.38	1.2	0.53	0.41	0	0.08	0.11	0.11
GROS_g01824	2	7886.47	6384.68	243.92	376.1	72.23	67.56	70.88	84.12
GROS_g01833	2	82.69	59.74	27.84	34.59	13.58	16.16	27.22	19.69
GROS_g14257	2	1.55	2.63	0.12	0.12	0.3	0.12	0.69	0.75
GROS_g01876	2	13.05	13.83	5.19	7.22	2.67	2.84	6.4	6.38
GROS_g14265	2	29.85	31.27	8.73	7.18	7.64	7.49	10.82	9.86
GROS_g01951	2	6.92	6.2	1.49	0.95	0.61	0.74	1.77	2.54
GROS_g02030	2	133.32	208.08	36.78	69.95	42.19	33.96	48.58	47.12
GROS_g02079	2	102.46	86.39	32.12	37.54	24.03	27.35	30.98	15.59
GROS_g02494	2	0.94	3.32	0	0.33	0	0	0	0
GROS_g02507	2	12.05	6.73	2.56	1.18	1.81	1.72	1.64	1.35
GROS_g02605	2	81.73	90.62	25.19	30.58	16.93	19.42	25.01	19.28
GROS_g02719	2	91.4	92.08	37.69	35.96	22.4	20.74	23	29.02
GROS_g02808	2	2.38	2.77	2.21	2.93	0.47	0.56	1.74	1.56
GROS_g02837	2	52.25	125.23	22.88	65.97	16.74	19.45	29.34	33.57
GROS_g02884	2	147.86	166.78	68.21	99.32	42.21	37.54	52.95	53.93
GROS_g02911	2	0.85	1.43	0	0.12	0	0	0.36	0.24
GROS_g02912	2	20.24	16.6	7.9	9.98	3.23	5.52	7.79	5.92
GROS_g03191	2	4.17	2.46	0.49	0.54	0.5	0.61	0.45	0.45
GROS_g03192	2	4.9	2.24	0.45	0.29	0.52	1.01	0.53	0.4
GROS_g03250	2	120.21	86.53	47.86	31.04	29.17	23.69	26.47	27.26
GROS_g03263	2	94.56	58.79	35.31	25.32	18.79	15.66	16.4	15.95
GROS_g03280	2	4.32	1.91	0.43	0.56	0.46	0.23	1.36	1.03
GROS_g03281	2	4.14	3.12	0.03	0.26	0	0.04	0.21	0.2
GROS_g03448	2	6.65	8.69	0.67	2	1.97	0.71	1.77	1.61
GROS_g03495	2	30.26	57.53	15.05	22.3	11.51	11.14	12.37	12.45
GROS_g03554	2	3.6	1.06	0	0	0	0	0	0
GROS_g03611	2	0.48	2.29	0.1	0.1	0	0.02	0.45	0.38
GROS_g03628	2	1.71	3.06	0.26	0.48	0.11	0.02	0.55	0.48
GROS_g03664	2	14.94	18.19	4.29	6.4	2.8	1.98	6.34	4.27
GROS_g03810	2	99.56	93.43	37.22	51.02	20.89	25.29	31.62	33.01
GROS_g03862	2	1.15	1.34	0.16	0.03	0	0.03	0	0
GROS_g04026	2	1.23	1.24	0.08	0.05	0.04	0.04	0.26	0.23
GROS_g04027	2	0.42	0.71	1.35	0.87	0	0.07	0.34	0.64
GROS_g04043	2	32.31	22.05	10.93	12.54	4.81	7.69	9.74	10.11
GROS_g04325	2	2.03	1.39	0.05	0	0.26	0.32	0	0.1
GROS_g04326	2	1.16	0.93	0.12	0.1	0.13	0.11	0.08	0.08
GROS_g04373	2	87.36	53.76	14.66	18.29	14.71	18.36	22.12	16.86
GROS_g04507	2	0.67	0.96	1.01	1.28	0	0.15	0	0.09
GROS_g04551	2	53.52	46.2	21.18	28.84	12.09	15.52	22.19	20.49
GROS_g14293	2	20.53	29.13	7.27	11.39	6.43	7.98	6.47	5.14
GROS_g04689	2	3.82	2.8	0.07	0.16	0.13	0.09	0.06	0.13
GROS_g04761	2	3.27	2.14	0	0.03	0.27	0.47	0.54	0.05
GROS_g05042	2	22.65	25.52	14.16	15.79	5.49	7.64	9.05	9.95
GROS_g05054	2	87.09	62.51	31.37	28.25	18.28	20.62	34.67	36.53
GROS_g05059	2	22.89	22.74	11.9	10.89	4.61	3.44	7.36	8
GROS_g05077	2	239.17	244.55	79.65	103.01	66.77	60.91	59.99	67.59
GROS_g05176	2	100.08	73.28	51.79	39.95	20.74	26.06	24.65	22.84
GROS_g05246	2	19.89	25.34	11.89	10.56	3.9	3.9	7.47	7.99
GROS_g05325	2	2.27	1.74	2.29	2.33	0.54	0.41	0.69	1.41
GROS_g05330	2	0.76	1.92	0.36	0.39	0	0.14	0.29	0.16
GROS_g05331	2	2.57	3.77	1.12	2.54	0	0	0.49	0.43
GROS_g05386	2	1.47	1.59	0.18	0.69	0.15	0.15	0	0
GROS_g05393	2	49.8	41.92	17.44	16.07	11.1	13.89	14.19	11.71
GROS_g05593	2	29.12	31.14	7.82	14.25	9.5	3.98	6.2	7.73
GROS_g05615	2	561.97	478.45	121.1	117.05	101.92	142.05	118.22	106.84
GROS_g05617	2	198.72	337.81	52.86	101.92	63.44	43.88	62.14	69.47
GROS_g05662	2	47.49	78.93	38.76	45.71	17.57	11.25	19.69	27.98
GROS_g05728	2	10.95	4.45	3.12	2.22	1.08	1.17	0.78	1.13
GROS_g05745	2	42.13	41.43	13.58	15.76	8.5	10.88	12.65	12.91
GROS_g05790	2	5.12	4.8	1.64	1.72	0.67	0.43	1.66	2.35
GROS_g05864	2	26.11	32.87	12.64	14.44	6.32	6.64	9.8	14.91
GROS_g05915	2	66.12	66.8	21.98	33.82	12.2	13.51	20.96	21.51
GROS_g05987	2	5.35	7.31	2.2	3.52	0.71	0.58	1.52	1.62
GROS_g06036	2	1.11	0.66	0	0	0	0	0	0
GROS_g06339	2	58.2	73.58	22.55	30.91	12.75	21.46	23.13	23.6
GROS_g06598	2	1.48	1.59	0.51	0.52	0.27	0.12	0.06	0.02
GROS_g06742	2	89.46	88.33	27.3	32.19	26.55	21.61	31.44	34.84
GROS_g06743	2	50.53	41.61	32.82	29.16	14.81	11.2	19.65	22.81
GROS_g06796	2	5.74	2.81	0.98	0.85	0.32	1.23	0.66	0.48
GROS_g06801	2	611.81	339.87	198.77	195.4	108.56	143.15	181.64	172.38
GROS_g06840	2	1.56	2.08	1.15	0.81	0.51	0.54	0.33	0.3
GROS_g06849	2	0.97	2.19	0.58	0.38	0	0	0	0
GROS_g07144	2	24.6	32.48	16.95	24.58	8.68	6.38	13.59	18.53
GROS_g07150	2	3.35	0.19	0	0	0	0	0.23	0.1
GROS_g07170	2	131.03	160.93	52.72	61.53	31.2	36.18	28.97	37.13
GROS_g07230	2	3.76	4.05	0.1	0	0	0.06	0.09	0
GROS_g07233	2	9.36	6.72	2.01	1.63	0.85	0.43	0.54	1.06
GROS_g07234	2	16.17	12.68	11.6	10.92	1.73	3.86	7.63	7.35
GROS_g07242	2	15.24	14.52	5.38	7	3.84	2.18	5.92	4.44
GROS_g07327	2	6.16	7.46	1.98	1.89	1.96	1.39	0.98	1.97
GROS_g07349	2	1.46	2.48	0.27	0.27	0.1	0.11	0.35	0.57
GROS_g07418	2	2.06	1.44	0.26	0.26	0.09	0.07	0.15	0.2
GROS_g07419	2	2.08	1.47	0.52	0.59	0.25	0.15	0.32	0.36
GROS_g07420	2	4	3.44	1.33	1.17	0.48	0.45	0.7	0.79
GROS_g07439	2	91.17	83.21	30.27	25.89	17.15	14.61	19.13	21.11
GROS_g07534	2	106.13	77.63	40.14	32.9	22.45	19.68	15.63	22.36
GROS_g07607	2	1.73	0.33	0.04	0	0.1	0.01	0.06	0.08
GROS_g07651	2	2.7	3.33	0	0.24	0	0	0	0.52
GROS_g07784	2	310.36	301.98	61.22	72.12	48.39	61.67	58.74	54.84
GROS_g07808	2	0.41	1.26	0	0	0	0	0.09	0.03
GROS_g14216	2	1.07	0.91	0.13	0	0	0.09	0	0.07
GROS_g14221	2	2.21	6.98	2.58	4.8	0.72	1.25	0.74	0.81
GROS_g07929	2	2.55	2.78	0.2	0.29	0.13	0.27	0.67	0.49
GROS_g08030	2	1.33	1.91	0	0.01	0.15	0.35	0.03	0.05
GROS_g08056	2	3.81	4.28	0.98	1.05	1.11	0.89	0.62	0.79
GROS_g08092	2	1.37	1.68	2.28	2.4	0.47	0.51	0.82	2.06
GROS_g08095	2	33.31	40.16	7.85	8.33	7.74	9.75	13.33	7.44
GROS_g08102	2	25.76	36.14	5.71	8.39	6.52	7.19	13.06	9.5
GROS_g08111	2	3.04	7.3	1.65	1.16	0.34	0.81	0.56	0.55
GROS_g08146	2	0.32	0.86	0	0	0	0	0.05	0.06
GROS_g08216	2	1.66	2.18	0.4	0.54	0.43	0.09	0.06	0.19
GROS_g08302	2	1.74	2.18	0.76	1.27	0.42	0.23	0.2	0.32
GROS_g08352	2	0.72	0.65	0	0	0	0	0	0
GROS_g08372	2	4.94	1.71	2.09	0.11	0.25	0.25	0	0.1
GROS_g08409	2	10.56	13.45	4.76	6.36	2.77	1.75	3.98	4.46
GROS_g08431	2	984.53	667.32	5.42	14.84	3.43	2.06	0	0.62
GROS_g08692	2	1.19	1.87	0.03	0.07	0	0.12	0.27	0.86
GROS_g08721	2	16.02	2.79	1.37	2.42	3.08	1.51	0.71	1.29
GROS_g08794	2	4.91	5.21	1.24	1.89	0.39	1.3	0.44	0.72
GROS_g09066	2	12.71	11.11	2.97	4.56	1.72	2.87	3.85	2.22
GROS_g09102	2	2.14	2.52	0.18	0.67	0.12	0.06	0.88	0.54
GROS_g09279	2	3.63	3.61	0.58	0.59	0.54	0.49	0.54	0.66
GROS_g09418	2	6.51	3.41	1.45	0.94	0.61	0.66	0.81	1.25
GROS_g09481	2	134.65	70.69	66.98	38.41	35.57	43.62	21.53	20.21
GROS_g09566	2	2.17	3.85	0.94	0	0	0.31	0.41	0.36
GROS_g09597	2	0.6	1.4	0.36	1.05	0.05	0.2	0	0.12
GROS_g09621	2	1.1	1.64	0.07	0.37	0.42	0.25	0.08	0.19
GROS_g09849	2	155.35	170.28	62.26	92.54	36.38	48.44	81.33	79.18
GROS_g09855	2	3.15	4.55	0.16	0.04	0.26	0.06	0.38	0.43
GROS_g09879	2	0.73	1.17	0.66	0.56	0	0.32	0.14	0.11
GROS_g10018	2	466.23	286.36	6.11	7.24	0.66	0.67	1.34	0.53
GROS_g10057	2	0.7	1.89	0	0	0	0	0	0
GROS_g10124	2	228.78	173.59	94.53	79.94	40.62	60.11	54.41	49.5
GROS_g10149	2	27.81	63.09	27.55	44.25	13.51	10.21	21.23	22.02
GROS_g10244	2	11.42	7.84	3.62	0.65	2.16	1.28	1.47	0.5
GROS_g10256	2	524.08	407.24	74.08	126.76	92.93	95.78	129.82	123.52
GROS_g10265	2	0.87	1.49	0.32	0.56	0.1	0.11	0.28	0.56
GROS_g10272	2	4.45	4.44	0.6	1.46	0.85	0.4	1.73	1.05
GROS_g10276	2	3.54	3.71	0.99	1.13	0.16	0.41	0.55	0.46
GROS_g10279	2	2.71	1.8	0.02	0	0	0	0.29	0.11
GROS_g10353	2	3.02	2.91	0.7	0.97	0	0.07	0.18	0.05
GROS_g10357	2	4.89	2.94	0	0.05	0	0	0.13	0.04
GROS_g10449	2	19.46	11.63	1.89	2.91	1.86	3.01	4.05	2.65
GROS_g10480	2	8.78	23.62	5.24	7.07	4.77	3.22	6.43	5.87
GROS_g10520	2	0.79	3.78	0.08	0	0.14	0	0.17	0.22
GROS_g10521	2	1.69	1.24	0	0	0	0.24	0	0
GROS_g10532	2	73.86	80.52	21.19	29.2	15.38	16.8	21.68	24.32
GROS_g10542	2	0.94	1.07	0.01	0.01	0.03	0.05	0.24	0.22
GROS_g10606	2	2.1	1.08	0	0	0.39	0	0	0.01
GROS_g10619	2	1.65	0.56	0.06	0.13	0.06	0.13	0.17	0.34
GROS_g14193	2	3.26	3.02	0.13	0.05	0.31	0.23	0.16	0.14
GROS_g14195	2	2.5	2.8	0.17	0.12	0.22	0.14	0.07	0.41
GROS_g14196	2	1.18	1.71	0.3	0.37	0.11	0.14	0.27	0.41
GROS_g10705	2	0.7	1.81	0	0.07	0	0	0	0.01
GROS_g10706	2	2.08	2.6	0.06	0.14	0	0.47	0.1	0.03
GROS_g10721	2	65.14	70.19	28.27	29.91	16.61	17.13	17.38	20.08
GROS_g10862	2	3.32	3.18	0.34	0.33	0.13	0.13	0.56	0.56
GROS_g10885	2	2.63	3.96	0.4	0.17	0.17	0.08	0.24	0.19
GROS_g10888	2	1.72	1.26	0.08	0.13	0.11	0.15	0	0.03
GROS_g10974	2	2.32	2.41	0	0	0	0	0	0.03
GROS_g11067	2	0.69	0.9	0	0.03	0	0	0.08	0.07
GROS_g11069	2	1.24	1.87	0.02	0	0	0	0.2	0.15
GROS_g14170	2	4.39	4.55	0.74	0.89	0.99	1.17	1.14	0.98
GROS_g11132	2	1.15	1.05	0.06	0.15	0	0.14	0.14	0.17
GROS_g14169	2	2.32	2.68	0.66	0.63	0.5	0.51	0.58	1.01
GROS_g11147	2	2.17	2.54	0.06	0.69	0.1	0.27	0.11	0.12
GROS_g11152	2	4.33	5.95	2.75	3.38	0.28	0.71	1.99	2.28
GROS_g11202	2	29.51	29.83	12.54	10.96	5.68	8.33	5.97	6.4
GROS_g11244	2	19.85	28.72	8.57	10.76	6.4	6.61	8.48	8.63
GROS_g11267	2	3.55	3.94	0.19	0.31	0.33	0.68	0.67	0.68
GROS_g14174	2	1.8	1.45	0.1	0.09	0.26	0.03	0.41	0.36
GROS_g14173	2	3.07	3.29	0.16	0.07	0	0.31	0.34	0.12
GROS_g11337	2	1.05	1.97	0.04	0	0.2	0.22	0.2	0.23
GROS_g11368	2	1.72	3	0.68	0.88	0.14	0.13	0	0.23
GROS_g11411	2	2.17	2.7	0.43	0.52	0.25	0.13	0.63	0.38
GROS_g11521	2	11.46	5.77	3.63	2.8	3.95	2.39	1.34	1.46
GROS_g14139	2	15.17	15.08	6.18	9.85	3.39	4.86	6.53	6.95
GROS_g14143	2	16.03	14.18	5.46	7.33	3.05	4.73	5.54	6.62
GROS_g14144	2	6.48	9.34	3.01	4.5	0.88	0.72	1.68	1.73
GROS_g11628	2	64.02	57.4	23.67	15.81	15.41	16.96	19.43	21.3
GROS_g11633	2	20.75	29.18	8.08	5.88	5.7	5.81	7.72	8.27
GROS_g11666	2	5.74	5.32	3.09	3.17	1.63	1.42	2.8	3.57
GROS_g11705	2	2.03	4.21	0.58	1.19	0.32	0.69	0.49	0.25
GROS_g11736	2	1.59	1.1	0.23	0.27	0.05	0.23	0	0.09
GROS_g11773	2	1.43	0.4	0	0	0	0	0	0.07
GROS_g14156	2	2.11	3.46	0	0.14	0.2	0	0.14	0.04
GROS_g11858	2	1.97	1.14	0.09	0.07	0.12	0.11	0	0.02
GROS_g11902	2	2.55	1.45	0	0	0	0	0	0.08
GROS_g11947	2	12.2	14.59	3.96	7.72	4.31	2.55	2.96	3.5
GROS_g12012	2	3	1.86	0	0	0	0	0	0.05
GROS_g12015	2	1.58	1.83	1.27	1.29	0.3	0.03	0.09	0.34
GROS_g12078	2	3.26	3.98	0.09	1.29	0.46	0.58	0.16	0.87
GROS_g12120	2	5.7	5.58	0.24	0.39	0.42	0.42	0.53	0.24
GROS_g12272	2	234.75	164.28	77.34	36.99	65.95	45.57	35.66	30.91
GROS_g12280	2	5.54	7.01	1.52	1.1	2.05	2.12	0.71	1.55
GROS_g12348	2	7.51	13.46	6.4	10.94	2.13	2.04	6.27	6.11
GROS_g14307	2	1.02	1.37	0	0	0	0.1	0.34	0.23
GROS_g12395	2	5.42	4.64	1.37	1.71	0.8	0.29	2.65	0.85
GROS_g12399	2	7.89	4.62	2.93	1.56	1.09	1.3	2.15	2.89
GROS_g12470	2	2.32	2.96	0.07	0.11	0.18	0.05	0.12	0.14
GROS_g12483	2	9.68	8.02	3.96	2.14	2.05	1.25	2.93	1.75
GROS_g12496	2	1.42	1.84	0.07	0.2	0.13	0.26	0	0.02
GROS_g12576	2	7.94	8.1	3.12	4.03	0.82	0.8	1.72	1.85
GROS_g12578	2	2.67	4.04	0	0.47	0	0	0.88	0.21
GROS_g12660	2	37.7	46.79	13.76	19.55	6.75	7.26	11.99	11.24
GROS_g12703	2	0.83	2.38	0.21	0.17	0	0	0.8	0.63
GROS_g12725	2	0.61	0.66	0.08	0.08	0	0.12	0.18	0.22
GROS_g14241	2	1.63	2.65	0.41	0.48	0	0.11	0	0.25
GROS_g12788	2	1.31	1.42	0.47	0.38	0.19	0.05	0.14	0.3
GROS_g12855	2	1.98	2.46	0.37	0.19	0.15	0.04	0.1	0.12
GROS_g12858	2	0.82	1.11	0.87	0.94	0.06	0.2	0	0.1
GROS_g12877	2	3.71	2.06	0.05	0.01	0.16	0.28	0.05	0.18
GROS_g12896	2	0.37	0.87	0.03	0.02	0	0.04	0.12	0.12
GROS_g12897	2	8.61	11.1	5.88	3.99	2.53	3.01	3.73	4.42
GROS_g12898	2	4.31	3.29	0.13	0.15	0.04	0.07	0.15	0.39
GROS_g12916	2	1.15	2.32	0.72	0.68	0.09	0.12	0.38	0.68
GROS_g12959	2	1.3	2.1	0.43	0.47	0.3	0.41	0.2	0.06
GROS_g13006	2	1.23	0.85	0.03	0.09	0.02	0	0.03	0.21
GROS_g13007	2	1.42	2.63	0.46	0.75	0.18	0.15	0.55	1.16
GROS_g13014	2	1.68	1.5	0.16	0.1	0	0	0	0.19
GROS_g13077	2	2.03	1.11	0	0	0	0.05	0	0.02
GROS_g14188	2	6.26	2.5	1.1	0.93	2.25	2.13	0.26	0.58
GROS_g13179	2	2.53	2.01	0.22	0.11	0	0.17	0.31	0.42
GROS_g13185	2	0.92	1.47	0.02	0	0.13	0.4	0.09	0.07
GROS_g13213	2	2.34	4.64	1.11	0.53	0.14	0.07	0.19	0.04
GROS_g13227	2	0.85	1.05	0.03	0.03	0.2	0.05	0.04	0.28
GROS_g13234	2	2.75	0.6	0	0	0.08	0.13	0	0.05
GROS_g13249	2	1.35	2.31	0.07	0.21	0.25	0.53	0.31	0.41
GROS_g13273	2	2.68	4.63	0.85	0.99	0.16	0.26	0.99	0.9
GROS_g13280	2	4.41	4.53	0.08	0.04	0	0.1	0.12	0.06
GROS_g13289	2	41.53	42.3	11.63	18.29	9.91	11.13	14.02	15.9
GROS_g13313	2	0.52	2.43	0	0	0	0	0	0
GROS_g13330	2	3.36	1.47	0.07	0.08	0	0.09	0.62	0.35
GROS_g13355	2	0.72	2.76	0.17	0.02	0	0.09	0.05	0.25
GROS_g13366	2	3.01	1.07	1.34	1.07	0.15	0.17	0.33	0.56
GROS_g13375	2	2.56	2.01	1.66	0.3	0.66	0.17	0	0.13
GROS_g13402	2	3.56	2.9	0	0	0	0.17	0.23	0.33
GROS_g13429	2	2.74	1.4	0	0	0.13	0	0	0
GROS_g13447	2	0.93	1.3	1.46	0.68	0	0	0	0.6
GROS_g13472	2	0.79	1.6	0	0.09	0	0	0	0.04
GROS_g13475	2	3.97	1.07	0.12	0.21	0.03	0.11	0.27	0.18
GROS_g13512	2	104.12	183.53	43.3	103.12	22.51	16.63	44.14	33.9
GROS_g13535	2	4.01	6.99	1.15	2.81	1.61	1.71	0.46	1.48
GROS_g14308	2	1.03	1	0	0.02	0.1	0	0.2	0.14
GROS_g13587	2	130.46	171.92	88.05	102.84	32.62	49.79	64.67	57.51
GROS_g13620	2	2.27	2.26	0.29	0.16	0.09	0.16	0.38	0.65
GROS_g13688	2	65.31	64.06	27.02	37.5	16.89	17.03	34.74	38.15
GROS_g13726	2	1.01	1.01	0.2	0.09	0.26	0	0	0
GROS_g13748	2	28.09	8.68	6.19	3.72	6.24	0.99	1.33	1.56
GROS_g13749	2	1.09	2.83	0.1	0.06	0.13	0.13	0	0
GROS_g13758	2	623.6	454.23	145.69	274.07	127.43	160.04	252.07	214.43
GROS_g13824	2	31.25	41.49	14.16	16.35	6.27	10.86	13.65	15.59
GROS_g13826	2	1.88	1.03	0.17	0.05	0	0	0	0.13
GROS_g13901	2	263.92	221.72	5.05	14.8	0	0	2.96	0.12
GROS_g13904	2	56.82	41.56	31.81	24.48	9.55	17.04	17.46	20.34
GROS_g13942	2	2.64	0.7	0	0.15	0	0	0.15	0.04
GROS_g13948	2	1.93	3.95	0.66	0.35	0	0	0.38	0.06
GROS_g13968	2	2.48	3.61	0	0	0	0	0	0
GROS_g13969	2	1.92	2.01	0	0	0	0	0.22	0
GROS_g13995	2	1.53	3.47	0.33	0.83	0	0.11	0.73	0.73
GROS_g14019	2	2.75	1.77	0.14	0.08	0	0	0	0
GROS_g14081	2	23.66	5.56	3.59	3.02	4.63	1.18	1.57	1.27
GROS_g14087	2	2.01	2.58	0.22	0.13	0	0	0	0
GROS_g00078	3	49.43	58.73	32.26	31.27	14.24	9.63	5.89	5.55
GROS_g00184	3	157.55	122.32	104.51	89.06	29.04	28.16	27.58	30.06
GROS_g00545	3	39.06	61.3	24.45	31.02	4.15	9.05	7.4	6.69
GROS_g00611	3	8.82	4.74	7.68	4.53	1.77	1.36	0.27	0.65
GROS_g00635	3	95.74	94.54	38.38	77.54	1.74	1.14	0	1.59
GROS_g00684	3	142.2	140.56	108.49	73.57	31.26	40.84	29.97	24.44
GROS_g00729	3	5.01	0.98	8.18	1.68	1.15	0.58	0.78	0.63
GROS_g00801	3	31.79	27.27	26.06	14.35	7.77	11.37	3.14	3.92
GROS_g01162	3	248.55	257.39	225.18	394.75	111.63	111.92	73.46	79.38
GROS_g01543	3	140.47	104.96	45.11	46.6	18.72	23.01	16.62	15.66
GROS_g01652	3	15.67	6.53	58.1	15.29	15.66	8.3	2.08	2.65
GROS_g01807	3	11.17	15.16	12.38	6.03	2.6	3.04	1.02	1.49
GROS_g01917	3	4.2	2.37	4.86	5.4	1.42	0.92	0.53	1.27
GROS_g01955	3	4.15	4.64	5.95	4.67	2.43	0.98	0.75	0.61
GROS_g02002	3	17.27	7.5	8.38	2.96	0.83	1.09	0	0.1
GROS_g02135	3	403.71	101	508.1	141.81	149.81	78.19	30.03	42.37
GROS_g02248	3	28.84	18.87	7.12	8.46	0.91	0.55	0.25	0.24
GROS_g02364	3	136.01	103.73	90.99	59.44	22.49	36.11	15.82	13.63
GROS_g02390	3	378.32	379.11	125.65	470.51	9.34	33.77	12.32	10.97
GROS_g02467	3	12.86	11.61	3.3	7.12	1.25	1.91	0.34	0.15
GROS_g02718	3	196.4	167.86	114.91	88.35	34.18	39.08	33.75	38.66
GROS_g02976	3	112.66	173.4	125.11	120.83	29.76	24.64	21.75	18.99
GROS_g03062	3	134.45	97.53	50.02	38.67	20.5	21.59	11.43	9.31
GROS_g03259	3	78.37	86.39	52.23	44	17.79	18.73	16.76	17.98
GROS_g03377	3	435.79	402	120.09	300.97	45.21	65.78	31.36	30.41
GROS_g03467	3	589.93	559.01	155.23	373.75	4.84	4.48	1.64	1.14
GROS_g03503	3	403.08	309.47	127.08	156.02	2.51	2.98	1.14	1.59
GROS_g03552	3	947.73	847.41	357.7	776.89	36.15	35.63	40.62	28.76
GROS_g03630	3	763.36	624.04	204.25	466.13	15.36	16.87	5.17	5.39
GROS_g03663	3	33.98	20.03	33.7	20.78	12.5	11.02	5.24	5.29
GROS_g03685	3	18.96	24.47	11.66	10.22	1.49	4.7	1.83	4.29
GROS_g03855	3	20.64	15.33	39.83	15.17	3.73	3.38	1.78	2.59
GROS_g03912	3	254.13	230.65	121.7	189.3	30.02	48.66	22.34	22.47
GROS_g03914	3	33	30.59	13.61	12.25	6.8	5.03	2.38	3.88
GROS_g03915	3	27.43	10.2	20.25	15.91	9.46	5.94	3.03	2.44
GROS_g03925	3	1985.03	1859.53	1067.94	1021.32	94.32	173.83	75.39	63.33
GROS_g04018	3	36.21	35.54	10.1	25.11	4.72	5.78	4.36	2.94
GROS_g04049	3	105.96	118.99	61.52	58.16	21.69	23.11	6.83	10.99
GROS_g04050	3	150.48	126.8	56.74	52.6	21.17	23.14	6	11.64
GROS_g04120	3	256.06	199.48	150.53	113.25	34.82	47.3	29.62	32.1
GROS_g04156	3	14.61	9.57	4.83	3.25	1.86	0.94	0.51	0.45
GROS_g04157	3	15.09	14.62	10.18	5.91	5.12	2.36	1.42	1.25
GROS_g04339	3	10	4.5	18.76	7.3	3.96	6.83	1.35	1.91
GROS_g04344	3	282.33	232.48	106.81	149.31	31.16	30.34	27.33	31.74
GROS_g04444	3	5.74	1.85	6.03	3.33	2.12	2.43	0	0.46
GROS_g04474	3	126.47	136.99	227.75	672.3	10.86	5.6	2.74	2.2
GROS_g04526	3	68.47	60.74	44.2	91.79	18.22	22.14	13.6	13.63
GROS_g04531	3	42.77	35.08	20.46	14.6	7	6.62	5.82	4.93
GROS_g04736	3	1510.86	1023.5	728.22	1367.11	57.8	82.68	28.81	24.43
GROS_g04775	3	151.32	56.33	176.55	71.64	48.98	34.53	18.28	19.4
GROS_g04929	3	35.26	16.44	42.38	27.88	6.47	9.81	7.99	6.31
GROS_g04930	3	28.18	24.35	33.25	37.23	9.86	12.25	8.06	8.38
GROS_g05019	3	208.94	125.56	78.95	82.45	20.25	23.41	16.89	19.05
GROS_g05115	3	11.37	7.73	26.54	10.39	3.31	1.98	0.26	1.09
GROS_g05146	3	359.43	510.43	220.34	284.82	27.79	31.21	22.7	13.48
GROS_g05220	3	15.51	10.88	28.09	14.29	7.77	5.71	2.36	3.06
GROS_g05309	3	139.53	107.22	49.77	45.92	13.41	11.68	7.42	8.66
GROS_g05396	3	40.58	31.17	11.41	12.31	4.22	4.57	1.14	3.51
GROS_g05503	3	24.87	62.87	20.64	45.11	8.85	9.34	8.17	8.88
GROS_g05504	3	126.72	99.98	104.89	67.55	29.17	33.75	23.71	23.45
GROS_g05628	3	5.62	7.74	6.63	6.18	1.81	1.16	0.41	0.51
GROS_g05690	3	177.1	283.08	137.01	123.63	53.83	51.06	43.9	39.06
GROS_g06003	3	4.53	2.92	5.41	3.51	0.84	1.41	0.05	0.12
GROS_g06007	3	165.94	167.07	30.65	23.33	1.31	2.21	0.69	0.83
GROS_g06076	3	87.95	138.1	71.63	46.79	20.99	18.58	16.75	20.13
GROS_g06212	3	463.68	252.93	308.78	465.13	40.06	44.43	10.59	12.53
GROS_g06369	3	177.59	133.93	83.9	96.58	20.15	24.76	21.61	21.9
GROS_g06450	3	155.9	117.41	28.25	40.21	4.05	4.4	1.31	0.79
GROS_g06588	3	7.12	0.75	6.56	2.34	0.69	1.32	0.29	0.45
GROS_g06601	3	259.34	243.36	26.04	62.44	2.2	8.65	15.12	21.39
GROS_g06628	3	28.7	17.62	15.68	9.61	5.58	8.12	2.07	2.41
GROS_g06662	3	1094.61	1176.56	379.76	699.69	161	172.4	68.96	70.93
GROS_g06677	3	8.25	9.59	9.85	7.22	1.93	0.59	0.26	1.73
GROS_g06738	3	217.62	135.56	153.56	80.4	41.83	67.2	34.62	32.42
GROS_g06845	3	42.18	39.77	22.99	22.79	9.18	9.75	5.66	6.97
GROS_g06848	3	1230.47	1448.05	220.42	384.06	11.24	9.75	15.83	7.66
GROS_g06916	3	734.28	719.31	176.91	160.9	5.19	24.08	26.26	22.27
GROS_g06917	3	509.88	635.79	187.43	199.87	9.41	26.92	29.97	27.76
GROS_g06992	3	49.23	24.89	47.27	26.12	4.74	4.41	1.99	3.47
GROS_g06998	3	1490.17	1728.69	702.33	1568.58	393.93	343.2	191.97	208.57
GROS_g07072	3	914.56	856.13	173.47	328.84	39.29	35.39	25.27	27.44
GROS_g07253	3	17.81	11.31	19.83	10.59	1.7	4.18	2.24	2.92
GROS_g07267	3	162.39	250.05	112.93	114.81	39.07	48.02	21.58	27.06
GROS_g07280	3	158.52	135.07	105.92	73.96	33.65	40.36	26.77	24.39
GROS_g07441	3	114.05	74.44	93.49	73.94	27.08	27.36	15.23	14.92
GROS_g07533	3	83.31	57.4	29.84	26.79	14.27	12.93	9.07	13.13
GROS_g07579	3	2.45	2.41	2.11	3.88	0.17	0.09	0	0.03
GROS_g07631	3	40.21	25.7	20.94	18.2	5.77	5.59	6.79	5.91
GROS_g07691	3	32.99	32.56	14.75	16.22	9.52	4.09	3.46	2.44
GROS_g07849	3	501.29	482.99	201.29	332.7	36.66	57.01	31.19	49.19
GROS_g08091	3	15.21	10.5	28.38	13.27	7.74	7.1	3.15	2.62
GROS_g08110	3	4.71	5.7	6.03	6.5	0.68	0.39	0.26	0.19
GROS_g08158	3	35.19	33.61	51.02	68.7	7.48	7.69	5.08	9.86
GROS_g08336	3	109.62	87.49	38.48	30.29	2.12	3.87	0	0
GROS_g08490	3	220.02	144.47	157.9	89.11	43.55	35.23	39.44	43.72
GROS_g08547	3	192.78	160.98	78.17	63.77	20.43	28.67	13.79	14.41
GROS_g08793	3	364.65	296.53	220.03	335.8	39.76	72.3	28.29	25.06
GROS_g08811	3	6.61	10.25	5.15	3.57	0	0.77	1.17	0.73
GROS_g08820	3	198.29	304.34	72.07	77.71	13.02	10.07	4.69	3.87
GROS_g08821	3	168.42	111.87	69.6	51.58	26.92	30.72	19.06	21.97
GROS_g08856	3	63.01	38.88	25.09	20.35	13.95	10.83	5.34	6.57
GROS_g08870	3	115.27	45.03	251.72	257.84	16.38	6.14	0.42	0.49
GROS_g08925	3	8.62	9.77	4.45	4.91	2.69	1.59	0.71	0.36
GROS_g08964	3	19.32	21.02	10.07	13.52	2.59	1.85	1.76	1.1
GROS_g09001	3	21.02	23.68	8.92	9.81	3.65	3.3	1.87	2.6
GROS_g09009	3	32.27	31.5	14.02	11.87	4.73	4.64	2.07	1.53
GROS_g09272	3	3.92	1.99	4.41	4.72	0.8	0.55	0.36	0.24
GROS_g09295	3	33.9	39.31	46.47	42.68	18.91	11.14	8.86	12.92
GROS_g09446	3	9.7	9.78	15.22	8.1	4.8	2.84	1.48	2.09
GROS_g09448	3	35.88	43.99	13.88	20.85	9.97	4.99	4.03	3.04
GROS_g09496	3	356.38	259.75	173.72	111.86	59.49	71.91	52.74	47.45
GROS_g09502	3	20.99	20.6	10.93	9.12	2.34	2.18	2.19	1.6
GROS_g09833	3	336.04	321.4	56.96	65.25	5.66	9.56	1.99	1.13
GROS_g09978	3	47.74	25.88	30.4	17.08	6.04	11.17	1.49	2.96
GROS_g10156	3	134.38	62.29	87.88	56.23	28.91	22.76	12.15	18.91
GROS_g10270	3	6.96	8.05	6.96	15.41	3.31	3.27	1.3	1.51
GROS_g10486	3	33.91	31.12	21.93	17.44	1.87	2.6	0.34	0.5
GROS_g10691	3	73.34	123.71	33.62	78.97	26.16	18.52	11.72	11.58
GROS_g10776	3	19.49	33.57	16.45	9.88	3.11	1.84	3.52	3.93
GROS_g10907	3	2.74	2.7	4.35	5.23	0.56	0.86	0.19	0.51
GROS_g10939	3	3840.48	5508.74	845.29	1223.83	54.02	53.43	71.8	50.16
GROS_g14166	3	11.44	15.87	9.01	6.93	1.43	2.1	0.6	0.66
GROS_g11157	3	26.61	41.03	21.85	13.55	3.28	2.36	1.34	2.44
GROS_g11224	3	734.98	609.14	58.62	66.16	1.55	16.39	25.43	23.96
GROS_g11297	3	661.7	660.33	187.24	246.83	12.56	12.86	6.34	5.95
GROS_g11680	3	48.18	23.43	130.33	29.32	16.96	14.36	9.06	11.53
GROS_g11715	3	59.39	64.78	14.64	49.5	4.6	2.69	3.6	3.46
GROS_g11769	3	19.87	19.18	9.47	8.94	2.84	3.34	0.33	0.75
GROS_g11790	3	37.74	20.99	13.2	12.32	5.88	4.28	4.81	4.37
GROS_g11807	3	76.18	53.54	51.94	33.82	14.45	15.36	17.28	12.55
GROS_g11894	3	59.26	59.6	20.18	29.25	6.85	3.65	1.73	1.73
GROS_g11954	3	18.86	15.9	6.69	6.69	2.05	2.91	2.23	1.96
GROS_g11985	3	7.55	7.38	5.73	7.2	2.12	1.07	0	0.42
GROS_g12180	3	55.21	96.87	64.63	41.33	11.91	5.9	8.5	7.43
GROS_g12215	3	1700.11	1953.11	386.43	815.18	66.54	91.69	15.89	15.86
GROS_g12482	3	58.44	53.06	203.92	36.63	30.13	19.67	18.79	19.05
GROS_g12506	3	3.72	5.4	4.97	8.2	1.69	1.6	0.92	0.49
GROS_g12577	3	74.61	55.75	29.01	27.16	12.82	14.44	6.48	6.24
GROS_g12597	3	21.05	23.37	11.14	21.18	1.22	0.25	0.17	0.24
GROS_g12674	3	7.02	5.49	2.26	2.79	0	0.22	0	0
GROS_g12808	3	338.78	277.84	299.59	348.8	66.95	95.43	76.45	77.43
GROS_g12933	3	28.81	78.28	22.69	17.95	4.59	4.95	4.19	8.27
GROS_g12955	3	12.59	16.5	8.52	5.23	2.75	2.49	2.21	1.89
GROS_g13171	3	47.98	37.25	15.62	11.25	6.05	5.49	2.18	2.02
GROS_g13225	3	40.04	53.67	20.19	20.04	6.51	9.19	5.71	4.26
GROS_g13276	3	3.88	1.25	7.19	3.54	0.91	0.53	0.35	0.26
GROS_g13422	3	3.76	2.38	23.91	6.35	3.75	2.6	0	1.57
GROS_g13534	3	147.38	93.59	66.21	72.59	23.11	22.03	16.56	21.73
GROS_g13558	3	6.82	1.49	16.95	2.86	1.49	1.01	1.18	1.76
GROS_g13612	3	7.62	6.41	6.58	3.4	0.78	0.81	1.01	1.22
GROS_g13651	3	180.86	248.41	84.28	330.86	53.95	83.17	42.11	47.78
GROS_g13733	3	332.01	256.5	234.41	168.8	38.28	72.88	50.88	26.13
GROS_g13828	3	3.51	1.6	13.74	2.45	1.22	0.73	0.28	0
GROS_g13921	3	4.1	4.1	4.64	4.96	0	1.07	0.66	0.26
GROS_g13973	3	759.64	645.52	139.05	149.22	4.28	85.79	46.27	50.23
GROS_g13975	3	33.16	32.85	23.03	26.79	9.92	3.31	3.37	4.58
GROS_g13989	3	46.58	17.87	47.43	20.28	7.45	4.57	3.37	2.35
GROS_g14012	3	12.09	5.6	17.47	5.64	3.73	1.89	0.56	1.82
GROS_g14026	3	442.85	265.4	104.49	64.27	3.06	9.06	17.66	21.57
GROS_g14043	3	420.22	301.49	31.82	26.99	1.34	0.85	1.14	1
GROS_g14055	3	177.22	153.62	9.74	14.59	0	1.08	10.1	7.63
GROS_g14072	3	117.03	103.58	13.3	44.13	0.45	8.5	9.22	9.21
GROS_g14080	3	319.41	213.41	31.12	32.13	0.89	8.4	13.06	11.78
GROS_g00364	4	63.67	87.81	67.64	63.85	11.21	14.45	23.98	23.98
GROS_g00365	4	61.87	83.81	30.95	48.35	8.75	12.32	17.85	18.4
GROS_g00907	4	30.99	29.76	19.87	20.27	7.43	8.41	8.72	7.82
GROS_g01010	4	40.43	39.83	18.52	16.06	6.3	8.45	8.79	6.77
GROS_g01263	4	186.11	173.97	99.05	94.44	49.13	32.47	52.13	49.34
GROS_g01329	4	5.1	7.06	3.8	2.49	0.93	0.55	0.98	1.11
GROS_g01357	4	130.28	168.5	67.7	109.19	6.4	12.75	16.97	17.49
GROS_g01410	4	60.92	29.58	23.73	9.6	6.21	5.82	8.11	7.8
GROS_g01426	4	7.93	14.88	8.7	8.42	3.03	3.16	2.17	3.04
GROS_g01507	4	153.5	146.78	146.38	122.99	53.55	24.07	57.05	47.99
GROS_g01602	4	21.49	15.79	22.11	10.37	4.95	2.71	3.37	2.36
GROS_g14263	4	242.27	232.79	130.33	139.73	36.54	58.7	50.4	59.97
GROS_g02584	4	16.55	16.64	5.91	9.21	2.58	1.93	2.54	3.42
GROS_g02693	4	181.5	245.68	132.32	200.96	11.09	41.77	35.38	40.56
GROS_g03016	4	74.59	142.7	64.54	60.46	16.3	15.5	33.83	21.83
GROS_g03068	4	59.07	98.12	51.6	48.45	19.83	20.14	22.25	21.16
GROS_g03150	4	12.18	5.15	6.26	8.42	0	1.11	0.59	1.74
GROS_g03229	4	51.83	57.74	33.55	37.88	10.32	17.79	15.46	16.41
GROS_g03258	4	160.88	94.33	98.8	44.79	19.53	25.93	23.94	25.24
GROS_g03271	4	74.69	102.78	66.98	38.02	25.62	22.1	29.49	28.64
GROS_g03489	4	18.9	31.41	27.85	51.33	2.13	3.84	0	0.46
GROS_g03502	4	107.65	86.52	276	104.46	2.13	3.09	2.76	2.59
GROS_g03652	4	6.26	6.59	3.1	3.26	0.55	0.93	0.62	1.67
GROS_g03902	4	770.16	687.69	351.41	527.45	143.37	169.69	144.27	159.65
GROS_g14286	4	35.82	41.93	13.62	11.84	5.75	5.44	8.56	7.24
GROS_g04058	4	18.29	4.73	3.78	3.3	0.87	0	1.62	1.69
GROS_g04184	4	271.27	320.73	90.84	186.75	23.69	24.87	39.68	42.29
GROS_g04346	4	614.71	643.73	334.04	474	183.91	169.93	167.63	176.62
GROS_g04473	4	321.1	368.7	451.44	1127.92	52.24	163.85	70.03	54.42
GROS_g04513	4	87.69	108.21	38.12	37.54	17.18	17.75	21.96	24.4
GROS_g04924	4	132.87	101.51	58.03	100.09	12.11	12.28	31	39.41
GROS_g05020	4	241.27	240.31	95.16	192.52	27.56	49.79	27.89	41.21
GROS_g05076	4	203.35	162.21	81.8	61.39	27.52	30.14	31.33	33.19
GROS_g05223	4	135.84	175.87	85.89	175.83	20.06	15.45	48.35	61.02
GROS_g05395	4	58.57	43.95	12.92	14.44	0.84	2.08	5.75	6.19
GROS_g05428	4	69.81	82.62	31.26	31.12	14.56	13.12	20.58	22.56
GROS_g05591	4	551.54	384.16	334.26	318.11	94.01	111.94	122	135.7
GROS_g05654	4	12.85	17.29	15.66	11.05	2.06	1.89	2.53	2.47
GROS_g05688	4	19.99	22.05	58.91	48.61	1.83	4.9	2.43	0.18
GROS_g05704	4	14.35	14.12	6.82	4.66	1.05	0.91	1.37	2.12
GROS_g05741	4	32.52	30	15.57	12.85	5.37	6.23	8.42	8.69
GROS_g05744	4	32.74	22.31	14.2	7.68	5.1	5.18	6.17	7.58
GROS_g05839	4	300.69	294.76	94	100.98	7.76	11.66	19.58	15.92
GROS_g05852	4	34	31.2	30.49	34.41	2.69	0.82	4.75	2.68
GROS_g05857	4	196.74	249.44	101.33	183.65	44.37	31.19	51.02	60.5
GROS_g06031	4	27.67	36.95	25.01	42.32	7.18	8.26	0.57	0.59
GROS_g06159	4	13.59	14.51	5.08	7.73	1.04	0.47	2.19	2.67
GROS_g06368	4	45.88	52.03	22.84	41.22	11.34	15.37	14.05	12.36
GROS_g06372	4	23.43	37.99	25.65	29.46	5.76	4.89	0.59	0.89
GROS_g06507	4	120.25	112.27	50.2	58.39	19.03	18.36	27.58	22.33
GROS_g06553	4	23.65	11.62	11.94	5.88	2.19	3.47	3.24	4.9
GROS_g06666	4	37.08	30.85	24.33	27.03	0.21	0.73	3.23	2.02
GROS_g06785	4	764.89	652.89	407.27	847.98	97.41	73.91	253.44	143.97
GROS_g06915	4	145.69	135.9	72.13	56.93	10.97	12.98	22.72	20.5
GROS_g07107	4	43.65	44.33	20.79	27.72	6.96	8.27	9.29	8.61
GROS_g07791	4	98.18	135.69	66.4	99.2	16.97	27.27	33.67	38.02
GROS_g07852	4	1712.1	1676.3	587.35	1832.79	26.69	18.37	62.42	64.95
GROS_g08055	4	3.16	2.05	1.24	1.98	0	0.09	0.23	0.24
GROS_g08286	4	227.68	80.31	32.07	33.14	1.93	14.42	13.8	21.5
GROS_g08301	4	59.26	77.58	32.29	45.17	19.28	18.25	17.11	15.2
GROS_g08354	4	4.01	3.32	1.86	1.86	0.32	0.79	0.43	0.68
GROS_g08369	4	2.25	1.96	2.65	2.3	0.4	0.49	0.29	0.34
GROS_g08370	4	65.18	48.2	18.36	23.68	1.05	0.62	5.36	1.26
GROS_g08871	4	216.91	171.45	73.72	112.83	0.73	3.47	5.14	2.26
GROS_g09005	4	22.92	27.45	9.63	8.58	4.42	3.5	3.88	4.54
GROS_g09023	4	6.92	5.85	2.08	5.04	0.1	0.3	0.27	0.63
GROS_g09050	4	46.08	75.57	69.16	108.27	15.11	11.68	2.43	2.31
GROS_g09064	4	39.65	49.92	53.02	30.24	13.86	8.43	9	11.98
GROS_g09117	4	193.8	141.37	102.45	106.26	41.5	43.95	40.86	45.74
GROS_g09409	4	3.6	4.6	6.27	1.23	0.82	0.26	0.56	0.34
GROS_g09587	4	280.69	276.12	62.16	46.84	6.52	32.73	29.91	33.45
GROS_g09670	4	36.91	45.38	14.54	20.88	4.63	4.84	8.88	6.74
GROS_g09832	4	6.26	4.82	4.27	3.99	0.55	0.66	1.72	1.44
GROS_g09929	4	2.7	4.05	4.8	1.72	1.21	0.63	0.65	0.56
GROS_g09967	4	4.47	2.79	2.29	0.45	0	0	0	0.29
GROS_g10155	4	38.59	58.5	20.23	32.29	9.73	6.01	6.61	9.14
GROS_g10247	4	63.08	76.12	33.02	30.54	12.16	9	13.63	14.61
GROS_g10322	4	5.71	6.89	3.23	5.15	0.52	1.03	1.15	1.53
GROS_g10364	4	21.26	49.7	31.96	53.53	0.19	0.48	2.78	0.49
GROS_g10380	4	24.76	23.34	14.92	10.91	2.47	3.29	3.93	4.92
GROS_g10493	4	16.56	22.25	16.81	12.37	4.94	5.54	4.49	5.19
GROS_g10552	4	14.83	8.83	5.96	4.99	0.88	0	3.29	3.25
GROS_g10720	4	135.08	177.17	41.82	63.07	24.36	24.6	37.02	32.16
GROS_g10724	4	30.77	29.38	13.25	13.13	3.55	3.45	6.2	5.32
GROS_g10775	4	10.5	16.93	7.26	5.77	1.8	1.18	2.16	2.56
GROS_g10855	4	293.59	200.05	67.02	82.91	4.17	4.4	23.33	14.03
GROS_g11009	4	2.57	2.01	2.84	2.09	0.33	0.18	0	0.05
GROS_g11257	4	21.75	21.65	8.38	11.77	1.2	0.53	3.48	4.87
GROS_g11378	4	38.64	35.23	15.03	6.91	0.44	3.59	7.8	6.17
GROS_g11529	4	34.04	43.19	13.35	16.9	8	5.59	10.36	9.39
GROS_g14145	4	19.55	22.01	4.72	8.21	0.58	0.63	1.76	3.51
GROS_g11716	4	252.28	384.59	72.61	132.82	11.19	14.85	17.11	18.85
GROS_g12047	4	2.31	1.38	2.16	1.77	0	0.02	0.15	0.09
GROS_g12056	4	664.02	597.52	614.59	301.66	9.42	10.28	9.04	9.07
GROS_g12553	4	251.41	116.36	188.74	59.36	42.78	48.76	73.35	80.02
GROS_g12563	4	63.78	74.14	32.32	27.37	10.64	11.38	17.89	20.19
GROS_g12573	4	8.59	7.15	7.81	2.58	0.63	0	0.86	1.51
GROS_g12619	4	52.98	65.98	56.19	62.99	14.76	9.56	3.16	3.27
GROS_g12661	4	34.57	58.47	31.5	25.09	9.29	7.7	10.38	10.37
GROS_g12801	4	12.79	13.09	8.31	10.62	2.39	2.61	3.12	5.2
GROS_g12994	4	32.38	33.36	9.22	11.2	0.9	0.69	1.16	1.19
GROS_g12996	4	70.14	54.33	47.94	31.72	4.95	4.69	10.23	9.15
GROS_g13288	4	196.56	124.34	124.27	102.15	40.11	32.95	48.97	50.81
GROS_g13290	4	200.57	152.34	38.25	52.81	3.59	22.91	39.2	30.48
GROS_g13299	4	26.33	29.42	11.89	8.45	0.25	0.37	0.94	0.88
GROS_g13510	4	207	181.43	155.46	116.09	44.56	37.74	63.15	61.47
GROS_g13513	4	39.44	38.6	22.63	22.14	9.1	10.7	9.36	9.42
GROS_g13585	4	100.87	112.4	80.21	74.04	26.94	29.52	38.72	35.92
GROS_g13608	4	174.82	143.85	73.43	56.15	32.11	28.92	38.96	40.11
GROS_g13663	4	182.42	179.2	136.68	124.66	45.48	40.34	55.85	60.49
GROS_g13697	4	32.08	19.3	26.38	19.08	4.74	6.49	9.97	9.31
GROS_g13715	4	340.81	436.77	658.79	636.02	0	0	1.08	1.12
GROS_g13716	4	330.02	318.81	679.23	492.62	0	0	0.76	1.84
GROS_g13717	4	347.09	389.91	654.96	560.27	0	0	1.07	1.09
GROS_g13718	4	387.02	395	641.11	492.91	0	0	1.23	1.24
GROS_g13723	4	47.47	50.05	20.84	17.94	5.5	6.27	7.16	9.59
GROS_g13781	4	8.66	15.57	4.59	4.04	0	0.08	1.35	1.06
GROS_g13801	4	66.54	61.48	37.71	34.34	13.65	13.68	15.06	17.38
GROS_g13852	4	24.2	34.18	47.1	24.94	6.2	5.13	7.35	8.3
GROS_g13872	4	68.2	85.19	25.22	31.6	7.06	9.09	12.47	18.61
GROS_g13892	4	1.93	0.92	1.89	0.71	0	0	0	0
GROS_g13980	4	78.79	85.82	24.52	36.96	2.41	5	11.74	9.87
GROS_g14037	4	32.68	21.9	4.24	3.81	0	1.86	3.72	3.87
GROS_g14052	4	37.04	24.37	8.39	7.76	0	0	1.98	3.08
GROS_g14066	4	51.84	23.8	28.42	14.47	0.42	0.21	1.43	1.17
GROS_g00203	5	425.64	435.97	81.03	93.38	88.24	83.51	34.31	38.99
GROS_g00301	5	270.46	218.02	180.36	188.75	75.7	104.3	47.46	58.19
GROS_g00340	5	338.9	244.92	119.71	105.91	89.77	101.52	71.29	63.84
GROS_g00530	5	29.24	25.4	6.74	6.93	5.85	4.08	1.62	2.73
GROS_g00651	5	164.28	120.06	106.91	85.87	45.6	57.41	34.37	28.56
GROS_g00997	5	391.46	364.41	129.4	152.1	116.58	122.24	65.46	69.81
GROS_g01390	5	1847.12	1384.52	407.55	445.35	120.89	106.18	3.55	4.92
GROS_g01491	5	490.45	344.58	192.53	182.35	187.73	174.45	82.79	95.32
GROS_g01545	5	25.9	29.03	17	11.47	10.96	7.52	4.96	7.37
GROS_g01682	5	719.92	758.02	341.02	884.51	256.61	151.06	12.49	7.57
GROS_g01788	5	138.32	138.8	29.75	36.21	11.66	21.41	1.25	1.02
GROS_g01823	5	74.84	87.97	22.82	36.9	24.34	12.9	9.41	11.15
GROS_g01829	5	583.93	467.49	76.14	112.64	113.23	108.8	43.68	49.91
GROS_g01848	5	269.42	201.37	86.99	83.19	45.74	58.83	25.67	23.45
GROS_g14262	5	9.58	9.62	2.25	2.19	1.31	2.03	0.81	0.89
GROS_g01887	5	6.43	8.1	3.85	3.5	2.13	3.1	1.18	1.74
GROS_g01954	5	167.67	107.89	36.9	44.53	16.53	20.15	19.64	20.62
GROS_g02070	5	9.03	8.1	6.17	3.27	2.01	3.51	0.66	0.73
GROS_g14271	5	6.94	7.86	3.2	2.71	2.43	2.16	1.82	1.34
GROS_g02345	5	1790.92	1738.56	478.44	794.97	258.41	219.99	6.18	7.61
GROS_g02380	5	85.64	103.65	59.9	54.34	50.33	26.4	1.1	0.05
GROS_g02483	5	70.25	76	16.15	33.34	8.54	9.76	0.11	0.08
GROS_g02855	5	1198.76	872.77	441.14	407.79	464.26	583.9	241.82	236.14
GROS_g02863	5	330.56	337.25	117.72	146.22	103.28	155.8	74.51	64.7
GROS_g02873	5	1280.51	826.74	645.6	959.04	153.86	163.04	24.23	20.86
GROS_g02893	5	479.25	454.83	168.53	186.43	99.32	143.93	47.66	55.01
GROS_g02937	5	1482.69	1534.93	69.44	266.68	28.76	8.13	5.44	0.91
GROS_g02951	5	369	386.54	198.73	140.28	51.27	49.21	1.81	1.82
GROS_g03104	5	5470.61	4342.94	1433.27	2608.72	219.11	297.48	21.62	15.31
GROS_g03272	5	77.33	116.91	47.88	35.16	26.52	17.68	16.39	17.59
GROS_g03345	5	23	17.97	5.5	5.26	2.22	1.96	2.36	1.82
GROS_g03346	5	5.54	13.24	2.89	1.6	0.72	1.07	0.4	1
GROS_g03415	5	246.97	239.07	74.82	67.34	30.42	34.09	35.62	39.09
GROS_g14283	5	37.74	35.95	24.3	19.95	3.41	5.29	0	0.04
GROS_g03567	5	4.48	3.53	4.24	2.6	1.23	1.42	0.41	0.42
GROS_g03695	5	140.6	105.2	54.71	39.4	34.78	45.3	27.1	21.11
GROS_g03727	5	205.41	238.48	65.19	69.28	38.08	44.44	37.88	40.48
GROS_g03900	5	347.2	280.45	144.27	164.24	82.73	110.51	72.57	73.55
GROS_g04146	5	40.94	53.38	15.06	13.24	15.57	7.91	6.17	4.23
GROS_g04405	5	106.08	153.7	43.15	54.57	52.8	46.43	22.92	23.93
GROS_g04505	5	166.42	124.86	109.9	68.44	16.72	15.2	5.03	3.34
GROS_g04506	5	159.07	92.58	107.22	39.35	13.37	15.96	4.54	4.27
GROS_g04776	5	89.5	100.03	79.63	56.79	39.7	36.79	19.91	17.8
GROS_g05079	5	254.31	190.63	54.7	51.54	28.68	35.35	18.74	18.89
GROS_g05087	5	169.17	184.53	88.72	69.32	50.29	36.25	34.88	38.78
GROS_g05099	5	25.74	35.53	8.85	35.26	4.78	20.59	8.47	2.37
GROS_g05147	5	114.18	121.12	19.27	31.13	19.61	21.14	10.37	10.03
GROS_g05219	5	23.8	39.85	21.31	15.49	11.83	9.85	6.36	6.28
GROS_g05468	5	107.29	118.56	53.09	49.07	44.37	44.86	22.24	21.54
GROS_g05676	5	254.71	341.41	136.25	173.6	18.06	9.74	0.75	0.24
GROS_g06109	5	363.55	391.37	146.96	177.92	154.92	128.6	40.49	51.86
GROS_g06150	5	393.62	411.11	135.63	191.18	127.85	147.58	89.71	86.51
GROS_g06194	5	1186.46	1123.68	952.11	1730.9	131.57	171.53	6.4	3.89
GROS_g06228	5	72.55	112.03	34.06	46.53	24.5	26.13	9.14	10.88
GROS_g06253	5	252.93	214.92	124.04	107.44	98.88	98.01	51.85	48.03
GROS_g06599	5	115.46	158.48	36.3	42.97	8.76	4.57	0.2	0.62
GROS_g06685	5	208.52	191.24	106.02	100.01	59.75	65.18	44.55	45.93
GROS_g06697	5	1051.5	961.32	232.52	276.01	75.76	70.24	0.45	0.67
GROS_g06804	5	165.89	166.56	68.56	75.83	61.39	53	26.27	22.37
GROS_g07178	5	53.52	54.84	22.99	28.87	21.63	29.23	10.85	11.58
GROS_g07252	5	46.32	47.83	24.6	32.5	16.81	17.05	10.86	8.65
GROS_g07328	5	128.67	95.48	35.25	52.71	42.53	27.52	20.32	20.03
GROS_g07560	5	5.53	7.56	1.3	0.76	0.26	1.45	0	0
GROS_g07783	5	31.52	34.56	5.86	12.23	16.87	9.46	5.26	4.38
GROS_g07805	5	20.64	21.66	4.06	3.96	2.21	2.57	1.51	1.58
GROS_g07961	5	90.09	120.93	86.68	66.91	19.52	11.56	0.92	0.73
GROS_g07963	5	1149.51	1099.61	399.09	609.03	74.86	44.18	0	1.45
GROS_g07978	5	903.3	886.56	107.69	169.01	165.74	63.11	6.44	5.68
GROS_g08135	5	8.66	8.43	2.31	1.45	0.8	1.01	0.23	0.33
GROS_g08337	5	193.14	145.16	295.57	391.29	34.39	31.26	0.12	0.32
GROS_g08463	5	141.28	130.64	34.26	38.3	20.29	29.35	20.46	18.66
GROS_g08478	5	1753.48	1360.69	329.28	345.74	10.7	8.51	0.63	0.42
GROS_g08640	5	28.28	35.89	11.47	10.83	12.38	12.19	6.89	6.59
GROS_g08728	5	86.46	81.89	22.1	23.84	14.97	15.88	0.5	0.85
GROS_g08732	5	5.16	8.25	1.44	3.37	0.8	2.11	0.36	0.83
GROS_g08928	5	4.51	7.92	0.88	2.11	0.33	0.47	0.54	0.23
GROS_g09165	5	1161.95	860.79	377.74	466.39	142.6	143.46	4.82	3.15
GROS_g09194	5	440.74	478.45	146.23	191.13	95.27	125.92	55.03	66.39
GROS_g09283	5	312.07	326.7	52.91	116.42	74.27	78.4	35.12	38.99
GROS_g09422	5	26.99	46.45	16.4	16.01	15.38	9.18	7.38	8.98
GROS_g09447	5	5.95	6.66	3.73	3.04	2.46	1.92	1.11	1.28
GROS_g09503	5	8.18	8.45	2.15	2.51	1.53	1.4	0.69	0.41
GROS_g09544	5	3.19	5.03	3.12	2.27	0.68	0.78	0.12	0.1
GROS_g09804	5	341.77	296.2	127.03	115.84	138.71	143.77	72.41	72.16
GROS_g09857	5	22.23	13.95	4.29	3.92	2.02	3.88	0.54	0.85
GROS_g10048	5	192.5	250.74	80.23	102.26	71.8	57.71	29.41	26.58
GROS_g10238	5	135.37	189.26	75.52	83.51	51.42	39.38	42	37.25
GROS_g10239	5	2755.56	3030.61	290.48	399.22	370.98	357.19	19.14	23.34
GROS_g10241	5	93.3	108.95	57.31	46.34	43.68	28.6	19.2	21.71
GROS_g10248	5	60.54	71.93	17.05	20.41	10.92	8.8	9.21	9.77
GROS_g10402	5	162.88	208.62	76.43	62.85	41.2	60.81	25.95	20.68
GROS_g10446	5	27.3	48.5	42.94	19.42	4.19	1.73	0.05	0.18
GROS_g10519	5	4.19	8.81	2.03	2.93	1.21	1.03	0	0.32
GROS_g10864	5	74.08	50.4	57.72	27.17	5.8	4.67	0	0.15
GROS_g10919	5	133.75	141.23	63.49	50.83	32.39	69.91	23.26	36.59
GROS_g10923	5	13.7	15.05	6.81	9.36	5.63	6.3	2.49	3.29
GROS_g11023	5	54.97	57.12	23.07	28.87	4.88	1.86	0	0.1
GROS_g11099	5	143.97	159.67	57.46	64.43	94.9	54.01	34.16	27.37
GROS_g11201	5	20.15	21.36	11.17	15.99	6.1	9.36	5.11	4.19
GROS_g11369	5	2.03	2.66	2.01	1.31	0.52	0.37	0.12	0.16
GROS_g11466	5	48.77	65.31	18.68	24.27	18.5	19.36	6.36	8.11
GROS_g11518	5	10.93	14.58	8.3	6.34	4.95	3.57	2.43	2.91
GROS_g11528	5	123.31	146.27	34.25	32.51	25.11	20.69	19.77	16.08
GROS_g11692	5	530.84	439.5	132.47	131.87	83.77	85.24	35.46	34.31
GROS_g14155	5	6.45	9.55	1.68	3.1	1.24	1.42	0	0.71
GROS_g14150	5	6.79	12.67	2.03	4.56	1.52	1.72	0	0.74
GROS_g11799	5	90.82	71.17	53.18	38.68	30.03	37.21	16.35	17.32
GROS_g11847	5	221.22	371.9	63.41	100.25	108.7	45.44	31.12	31.16
GROS_g14121	5	19.76	18.28	5.48	9.2	3.54	3.14	2.2	2.96
GROS_g12193	5	37.51	51.64	30.35	23.66	27.63	19.39	10.72	9.83
GROS_g12269	5	22.98	26.98	9.85	7.15	3.74	6.49	2.68	4.18
GROS_g12273	5	15.17	26.57	4.37	8.82	7.06	6.79	3.43	2.77
GROS_g12332	5	197.7	164.79	73.23	86.82	45.68	52.88	30.7	28.13
GROS_g12510	5	222.68	311.95	117.34	184.21	58.67	99.73	46.48	50.44
GROS_g12545	5	357.66	301.86	74.45	78.28	38.77	16.24	1.18	1.32
GROS_g12559	5	62.37	60	40.19	32.28	23.34	29.81	11.82	11.5
GROS_g12786	5	11.76	12.34	2.67	2.97	1.9	2.19	1.09	1.74
GROS_g12995	5	26.43	46.48	9.95	17.19	5.56	5.9	4.12	5.59
GROS_g13308	5	7.26	10.01	1.1	1.37	0.55	1.34	0.37	0.35
GROS_g13322	5	32194.3	22186.2	14093.6	20242.5	2585.46	3546.06	436.11	150.43
GROS_g13385	5	3.47	3.85	1.3	0.63	0.9	0.8	0.38	0.22
GROS_g13446	5	267.78	276.92	97.56	94.46	68.27	74.4	36.09	44.67
GROS_g13508	5	12.62	18.53	1.94	2.88	2.06	1.5	0.2	0.47
GROS_g13571	5	3.58	4.64	2.81	2.72	1.77	1.31	0.43	0.55
GROS_g13689	5	65.4	100.98	21.47	32.11	10.98	11.85	12.87	12.56
GROS_g13805	5	644.32	541.84	189.29	180.77	111.46	106.48	52.45	52.14
GROS_g13849	5	87.31	53.3	53.4	35.26	9.97	6.33	2.26	2.24
GROS_g13882	5	289.63	191.6	195.73	109.7	23.41	22.41	4.38	2.3
GROS_g13886	5	41.31	52.32	16.65	13.69	9.49	15.27	7.6	14.98
GROS_g14023	5	4.69	10.75	1.2	1.17	0	1.4	0	0
GROS_g00096	6	65.32	31.61	13.42	10.77	11.34	8.51	0.32	0.52
GROS_g00268	6	28.89	33.26	24.73	23.24	20.52	28.04	0.43	0.63
GROS_g00485	6	18.32	28.09	12.52	17.81	7.56	6.84	0.45	0.2
GROS_g00617	6	145.2	151.16	45.36	41.36	71.29	58.9	0	0.25
GROS_g00931	6	113.09	89.15	84.29	67.76	64.1	75.06	3.84	3.15
GROS_g00950	6	8.8	23.05	5.69	5.37	3.48	6.5	0.84	0.27
GROS_g00966	6	155.73	185.85	51.16	56.56	19.11	26.91	2.53	5.06
GROS_g01163	6	104.78	78.1	73.9	98.75	27.82	33.83	7.96	6.9
GROS_g01216	6	97.99	90.21	33.65	36	16.47	24.84	5.18	4.39
GROS_g01282	6	719.1	587.28	159.86	291.46	100.34	101.73	36.94	31.26
GROS_g01461	6	12.86	8.53	8.83	7.5	5.2	4.13	0.13	0.31
GROS_g01498	6	54.31	51.31	35.09	32.23	22.18	12.15	1.54	0.45
GROS_g01644	6	1294.85	1157.8	260.14	490.98	525.96	404.7	3.93	3.55
GROS_g01760	6	12.8	10.14	13.37	8.73	5.8	6.03	0.12	0.75
GROS_g01789	6	299.92	286.28	46.5	86.53	40.39	56.31	8.58	8.57
GROS_g01810	6	20.1	15.02	12.69	7.66	4.3	5.1	0.7	0.22
GROS_g02003	6	12.3	7.58	6.22	4.16	4.17	4.29	0.02	0.11
GROS_g02034	6	46.61	44.22	19.56	23.78	16.92	30	0.58	0.8
GROS_g02383	6	15.08	19.75	6.68	6.56	5.77	5.31	0.31	0.45
GROS_g02602	6	221.97	169.53	137.72	101.99	83.88	65.17	7.18	7.57
GROS_g02755	6	117.1	145.83	97.84	93.71	32.07	37	3.14	6.92
GROS_g02889	6	452.84	415.64	273.93	202.06	251.64	227.38	21.8	29.05
GROS_g03479	6	8.65	12.22	8.29	8.3	2.57	3.82	0.33	0.33
GROS_g03520	6	239.16	245.83	59.35	69.08	28.49	33.16	9.14	10.44
GROS_g03623	6	59.29	68.86	44.36	104.64	29.75	22.6	2.72	2.33
GROS_g03818	6	172.34	146.36	79.63	80.01	54.23	70.81	6.2	5.3
GROS_g03832	6	78.89	57.91	42.98	37.85	26.93	12.96	4.84	5.38
GROS_g03923	6	66.21	31.26	31.09	11.7	21.64	23.05	0.59	1.37
GROS_g04119	6	6.73	7.48	5.63	4.14	1.35	3.7	0.12	0.26
GROS_g04394	6	868.97	578.09	149.45	142.27	113.14	221.2	34.7	30.29
GROS_g04464	6	464.82	294.98	124.13	78.28	57.07	45.38	8.25	9.92
GROS_g04476	6	26.58	36.81	19.68	15.68	21.06	14.56	0.87	1.02
GROS_g04504	6	30.5	55.43	9.6	10.41	7.25	11.06	1.11	0.75
GROS_g04546	6	74.28	64.28	49.07	37.28	19.53	22.16	4.02	2.99
GROS_g04597	6	40.09	79.42	30.49	39.14	12.97	12.93	4.38	5.92
GROS_g04601	6	37.26	32.47	25.4	22.42	13.57	12.46	0.92	1.85
GROS_g04850	6	15.44	12.19	15.04	9.31	8.96	6.3	0.92	0.64
GROS_g04859	6	140.81	239.24	81.58	140.85	64.12	69.04	17.09	18.74
GROS_g05014	6	18.45	20.66	16.77	17.28	6.38	5.74	0.8	0.82
GROS_g05050	6	385.15	244.14	159.9	117.5	49.26	114.97	25.84	22.51
GROS_g05212	6	26.79	32.66	18.1	16.13	7.51	8.41	1.09	1
GROS_g05213	6	75.49	44.4	44.29	24.24	14.02	8.98	1.66	3.8
GROS_g05260	6	17.01	19.62	13.63	17.5	4.67	5.52	1.07	1.8
GROS_g05296	6	23.75	17.76	10.85	6.25	4	4.42	0.43	0.41
GROS_g05486	6	60.36	44.92	41.06	25.98	39.08	34.69	1.97	1.93
GROS_g05509	6	152.61	151.8	71.42	50.93	47.08	62.57	4.79	2.4
GROS_g05600	6	70.82	51.6	28.57	24.38	41.17	30.02	1.93	2.53
GROS_g05797	6	194.14	118.19	150.16	68.13	40.36	33.03	4.43	6.26
GROS_g06004	6	11.25	13.61	13.68	15.23	3.91	8.75	0.27	0.5
GROS_g06063	6	216.42	152.71	78.85	61.66	21.15	22.73	3.38	4.74
GROS_g06064	6	13.24	13.14	12.88	9.81	7.01	4.25	0.36	1.07
GROS_g06068	6	124.15	75.78	59.3	24.57	23.23	24.77	3.35	4.78
GROS_g06103	6	51.15	39.04	27.77	23.15	15.89	14.54	1.23	1.22
GROS_g06196	6	27.4	24.3	11.94	15.57	27.53	17	0.37	0.41
GROS_g06240	6	18.82	12.97	14.34	7.53	10.09	15.43	0.11	0.38
GROS_g06574	6	55.58	48.53	26.08	20.44	26.72	32.4	1.9	2.45
GROS_g06633	6	184.16	335.65	51.6	89.31	74.85	65.99	8.7	10.7
GROS_g06649	6	167.91	177.75	103.86	274.25	57.6	59.4	5.98	5.4
GROS_g06653	6	700.9	743.05	249.59	274.48	230.74	338.41	2.54	2.72
GROS_g06701	6	2062.49	2131.89	1156.3	1422.85	911.56	1055.15	185.53	179.21
GROS_g06713	6	379.76	324.63	131.13	128.81	79.73	78.67	13.33	8.45
GROS_g06727	6	43.56	39.84	39.73	22.02	14.57	12.53	1.69	1.36
GROS_g06807	6	1288.41	668.48	860.47	523.52	538.11	663.4	63.42	55.53
GROS_g06876	6	16.1	22.36	10.59	13.64	6.04	5.93	0.27	1.15
GROS_g06877	6	10.59	14.38	6.1	9.35	6.11	3.32	0	0.37
GROS_g06970	6	39.01	23.03	20.15	10.48	6.83	8.05	0.63	0.72
GROS_g07274	6	95.08	108.27	52.89	91.82	26.2	30.32	10.16	14.62
GROS_g07454	6	292.26	388.3	148.61	273.43	100.94	121.83	35.23	29.43
GROS_g07468	6	45.83	49.28	34.62	37.77	29	21.1	3.63	4.21
GROS_g07837	6	13.25	25.85	19.49	16.96	6.81	8.5	0.28	1.07
GROS_g07861	6	13.79	18.63	7.71	5.76	5.1	5.39	0.09	0.19
GROS_g07868	6	37.74	54.27	22.7	33.02	17.64	17.6	5.22	5.71
GROS_g08015	6	134.86	100.93	59.24	14.93	16.42	13.75	3.1	2.85
GROS_g08233	6	517.63	430.44	135.5	131.12	132.27	121.24	25.62	22.45
GROS_g08316	6	22.19	20.35	14.32	15.25	5.66	7.08	0.07	0.84
GROS_g08405	6	28.22	27	31.92	25.49	14.38	10.08	0.74	0
GROS_g08527	6	31.43	21.14	9.78	12.43	23.17	16.06	0.36	1
GROS_g08616	6	28.45	21.34	15.79	9.45	10.06	11.61	0.15	0.32
GROS_g08719	6	333.85	424.22	109.54	296.6	414.33	321.39	4.55	4.17
GROS_g08792	6	143.13	172.81	73.98	183.55	46.64	42.22	13.01	15.18
GROS_g08832	6	13.27	15.75	8.27	5.59	5.15	6.09	0.59	0.26
GROS_g08981	6	31.8	22.19	14.33	11.27	8.27	7.27	2.35	1.25
GROS_g14213	6	40.39	34.59	32.78	33.85	20.89	19.66	2.32	3.22
GROS_g09457	6	27.49	9.72	10.62	2.09	3.49	2.22	0.09	0.04
GROS_g09612	6	654.72	542.06	194.48	190.13	165.83	198.28	39.18	37.36
GROS_g09644	6	44.35	20.8	7.5	4	5.21	3.57	0.3	0.35
GROS_g09800	6	70.69	62.08	15.29	17.63	14.58	9.82	2.33	2.55
GROS_g09900	6	32.86	25.15	24.25	13.74	20.08	17.53	1.2	0.68
GROS_g10237	6	341.38	197.65	293.16	119.18	107.88	101.58	38.3	35.34
GROS_g10252	6	16.6	7.57	8.21	7.76	3.68	4.45	0	0.07
GROS_g10254	6	32.64	42.16	27.45	23.07	14.17	13.71	2.44	2.8
GROS_g10574	6	91.79	63.92	67.33	72.05	29.65	21.81	4.73	5
GROS_g10590	6	132.1	109.08	65.76	66.62	40.97	59.38	9.33	12.61
GROS_g10681	6	430.23	480.22	159.69	487.01	148.69	95.38	11.33	14.09
GROS_g11001	6	52.63	43.32	25.45	30.84	23.49	9.61	1.87	1.07
GROS_g11173	6	42.32	27.19	23.96	24.49	22.58	35.07	1.42	1.67
GROS_g11282	6	238.97	70.04	91.12	30.62	155.79	63.43	0	0.13
GROS_g11556	6	774.7	477.85	390.9	507.08	131.01	130	52.24	62.6
GROS_g12050	6	25.09	13.58	25.51	10.2	7.4	6.8	1.03	1.44
GROS_g12098	6	21.22	46.98	28.54	18.42	11.18	16.77	2.25	2.29
GROS_g12363	6	1365.82	1116.41	869.48	754.51	342.83	541.93	67.86	34.41
GROS_g12385	6	88.66	78.34	17.64	22.45	16.37	12.3	3.32	3.61
GROS_g12455	6	163.85	120.06	89.16	72.15	76.49	52.95	9.42	6.24
GROS_g12765	6	68.36	33.99	30.68	10.21	22.94	16.74	0.73	0.96
GROS_g13293	6	46.43	39.29	30.9	25.59	22.03	24.38	0.94	1.04
GROS_g13323	6	99.03	94.35	53.75	79.68	26.91	31.63	8.25	7.26
GROS_g13533	6	367.91	160.23	340.79	99.94	134.13	106.29	14.57	19.32
GROS_g13848	6	24.86	14.56	10.11	6.64	5.78	3.27	0.34	0.71
GROS_g13885	6	19.72	36.49	8.71	11.87	2.69	3.58	0.23	0.44
GROS_g00008	7	26.63	20.34	38.4	26.87	33.5	25.12	1.97	2.31
GROS_g00031	7	8.57	8.52	11.71	11.38	19.35	15.49	0.55	0.51
GROS_g00052	7	5.25	2.28	3.16	2.52	2.21	1.9	0.73	0.41
GROS_g00059	7	196.6	131.41	152.21	126.19	126.31	165.16	26.63	36.56
GROS_g00061	7	477.87	450.9	454.5	587.95	820.77	864.16	52.65	53.67
GROS_g00074	7	24.33	21.51	29.79	26.53	15.61	17.41	2.07	2.19
GROS_g00090	7	2438.85	2671.5	1777.55	1895.88	2621.65	2608.2	560.23	540.56
GROS_g00148	7	8.08	10.62	12.95	14.38	10.61	10.45	0.73	0.81
GROS_g00240	7	7.38	5.74	6.33	8.66	8.72	10.21	1.75	2.18
GROS_g00272	7	4.9	3.72	3.81	3.53	1.76	1.42	0.84	0.25
GROS_g00287	7	18.01	12.69	17.11	11.03	9.64	9.57	2.3	2.27
GROS_g00302	7	2229.64	1476.62	1025.21	913.56	1149.55	1540.69	191.51	158.15
GROS_g00343	7	1257.59	929.81	630.86	803.73	1795.34	1811.31	9.67	7.49
GROS_g00387	7	17.05	18.07	31.22	22.43	19.08	17.98	0.62	0.79
GROS_g00399	7	1.12	1.39	1.56	1.47	1.53	1.06	0.18	0.21
GROS_g00433	7	70.73	78.22	63.54	105.48	58.87	46.37	1.59	1.31
GROS_g00482	7	41.37	37.53	24.98	28.91	28.26	53.68	9.23	9.24
GROS_g00556	7	15.18	16.6	12.46	13.46	8.97	11.4	0	0.35
GROS_g00619	7	2.35	2.17	6.46	4.35	2.87	1.56	1.04	1.31
GROS_g00622	7	10.51	9.25	10.8	9.87	12.08	11.07	1.14	1.03
GROS_g00623	7	11.19	8.94	15.21	10.17	5.54	6.5	0.78	1.32
GROS_g00654	7	10.48	13.85	17.87	17.68	20.75	18.33	1.19	1.07
GROS_g00682	7	4.49	3.01	7.24	3.92	2.21	2.96	0.55	0.63
GROS_g00812	7	7.27	7.69	10.9	5.52	4.51	4.57	0.37	0.54
GROS_g00824	7	18.32	20.07	22.2	19.6	13	10.79	0.52	0.8
GROS_g00855	7	14.16	11.08	20.5	12.9	14.73	11.28	0.77	0.9
GROS_g00883	7	11.58	11.21	19.57	14.98	26.96	22.71	0.8	1.33
GROS_g00896	7	40.99	39.65	25.54	30.06	16.96	18.51	5.67	5.61
GROS_g00906	7	4.81	5.98	5.6	5.88	7.77	5.18	0.51	0.61
GROS_g00911	7	14.52	11.6	11.2	13.44	10.57	7.19	1.16	0.62
GROS_g00912	7	0.79	1.03	2.87	1.73	0.9	0.74	0.25	0.14
GROS_g00933	7	103.23	162.91	50.42	110.13	60.09	41.14	29.31	29.59
GROS_g00994	7	3.64	3.62	4.99	4.32	4.05	3.43	0.35	0.47
GROS_g01026	7	318.13	205.03	307	212.84	365.18	381.87	5.83	5.3
GROS_g01053	7	4.77	3.13	9.3	6.03	4.98	3.93	1.11	1.49
GROS_g01062	7	29.27	23.3	39.07	25.61	18.64	16.42	8.06	6.91
GROS_g01106	7	29	40.94	33.18	69.06	42.74	61.67	13.19	10.7
GROS_g01115	7	70.84	84.05	88.57	156.68	94.81	63.16	24.14	23.15
GROS_g01153	7	146.6	161.11	79.54	98.98	109.58	103.82	1.99	2.22
GROS_g01187	7	8.82	15.76	15.61	13.95	9.76	8.71	0.85	0.97
GROS_g01188	7	3.26	6.15	5.41	4.39	3.7	3.95	0	0.19
GROS_g01265	7	4.67	4.26	7.8	6.98	4.39	3.64	1.04	0.97
GROS_g01291	7	1.97	4.57	1.3	1.65	1.18	0.94	0.13	0.42
GROS_g01317	7	49.05	45.49	89.2	68.56	108.84	93.76	6.44	5.38
GROS_g01382	7	244.23	143.07	275.54	211.87	171.21	277.62	35.57	31.2
GROS_g01384	7	14.7	14.94	28.46	20.77	12.06	12.8	2.77	5.52
GROS_g01389	7	5.27	9.27	8.73	11.6	7.61	11.06	1.43	1.73
GROS_g01393	7	7.28	8.16	6.01	4.78	5.05	4.75	0.25	0.37
GROS_g01414	7	11.52	16.45	19.13	12.96	8.58	10.73	1.95	1.73
GROS_g01472	7	5.28	13.42	17.52	14.01	12.35	11.8	0	0.12
GROS_g01473	7	5.36	5.77	18.33	7.04	7.86	12.19	0	0.08
GROS_g01488	7	15.54	15.64	38.75	20.82	15.44	11.08	4.48	5.65
GROS_g01499	7	7.51	12.49	8.96	9.84	8.01	2.84	0.43	0.08
GROS_g01517	7	5.23	5.6	10.32	5.84	3.04	3.09	0.43	0.69
GROS_g01529	7	1.95	4.8	4.84	4.79	2.06	2.43	0.33	0.23
GROS_g01598	7	31.21	31.66	42.21	37.48	50.48	53.99	2.03	4.44
GROS_g01620	7	6.83	7.12	7.9	7.6	10.68	8.5	0.69	0.74
GROS_g01627	7	0.52	2.05	2.42	2.98	1.05	1.61	0.17	0.2
GROS_g01639	7	3.02	4.04	3.94	3.04	4.13	2.61	0.23	0.29
GROS_g01649	7	42.25	92.77	99.33	104.06	79.41	67.87	7.03	2.98
GROS_g01684	7	133.02	119.9	155.52	142.99	104.41	97.73	17.17	12.17
GROS_g01689	7	169.48	160.4	163.22	206.33	111.45	183.99	9.56	4.77
GROS_g01710	7	3	3.72	4.31	5.83	2.31	1.39	0.98	0.35
GROS_g01781	7	3.41	2.84	6.32	3.81	2.55	1.93	1.1	1.33
GROS_g01785	7	3.67	6.19	5.07	5.59	0.95	2.1	0.35	0.29
GROS_g14245	7	2.71	8.02	9.91	4.76	1.98	2.2	0.26	0.65
GROS_g01934	7	27.62	28.51	7.93	9.72	10.27	9.67	0.65	0.38
GROS_g01947	7	46.02	52.33	81.35	123.45	42.84	70.62	4.37	3.9
GROS_g01950	7	9.67	8.54	18.32	12.66	19.02	15.25	0.49	0.49
GROS_g01953	7	7.09	6.13	12.03	10.32	5.9	6.43	1.89	2.37
GROS_g02015	7	12.32	9.75	9.49	5.61	13.45	9.55	0.54	0.2
GROS_g02022	7	5.79	15.82	10.18	10	3.2	2.14	0.8	0.89
GROS_g02033	7	2.74	3.19	3.46	4.01	2.53	2.45	0.16	0.16
GROS_g02035	7	1.78	2.38	3.82	2.29	1.98	2.02	0.07	0.02
GROS_g02040	7	3.38	3.54	5.94	3.39	4.36	3.91	0.18	0.22
GROS_g02048	7	30.98	28.18	32.79	33.72	16.88	19.5	1.43	1.57
GROS_g02126	7	15.44	12.51	18.37	15.87	7.92	9.42	2.88	2.77
GROS_g02181	7	4.28	3.84	5.14	4.18	3.77	2.07	0.57	0.86
GROS_g02220	7	21.15	17.55	27.02	22.36	19.62	15.25	2.27	5.1
GROS_g02228	7	2.98	3.96	6.02	4.88	2.51	2.27	0.2	0.22
GROS_g02239	7	5.82	6.54	18.9	9.68	7.54	7.34	1.64	5.24
GROS_g02353	7	1.44	2.91	5.14	4.01	2.82	2.39	0.34	0.27
GROS_g02356	7	9.91	15.34	7.38	10.26	10.54	6.92	0.4	0.24
GROS_g02372	7	4.44	15.58	6	10.49	2.43	2.7	0.41	0.15
GROS_g02466	7	111.57	81.32	64.61	75.85	98.3	74.32	4.84	1.29
GROS_g02503	7	3.86	2.05	4.88	3.7	2.64	2.65	0.67	0.6
GROS_g02575	7	23.5	22.26	28.73	27.87	53.34	67.18	2.03	3.88
GROS_g02578	7	67.48	38.91	38.75	30.43	23	25.44	11.07	11.58
GROS_g02598	7	2.61	2.36	3.01	2.21	2.2	2.44	0.53	0.22
GROS_g02617	7	6.13	13.48	7.12	7.8	9.74	8.52	0.86	0.31
GROS_g02682	7	17.85	16.81	24.34	17.9	10.97	11.73	2.22	1.83
GROS_g02691	7	77.56	79.15	62.52	87.31	75.25	89.94	13.52	11.37
GROS_g02765	7	3.66	3.72	4.55	6.31	2.51	3.97	0.37	0.52
GROS_g02802	7	20.19	12.39	26.8	20.25	17.78	17.16	0.82	1.2
GROS_g02806	7	3.01	3.11	2.98	2.3	1.28	1.41	0.29	0.17
GROS_g02866	7	6.15	10.11	11.82	9.25	13.31	11.4	0.5	0.76
GROS_g02900	7	17.19	21.64	19.79	20.11	14.2	19.34	0.39	0.42
GROS_g03036	7	20.57	18.92	22.32	24.84	45.25	25.7	0.68	2.26
GROS_g03108	7	9.02	12.32	13.41	13.2	16.19	12.01	1.59	1.26
GROS_g03209	7	1.05	1.66	2.05	2.53	1.23	2.2	0.35	0.37
GROS_g03298	7	2.5	3.29	5.69	5.24	2.44	4.06	0.46	0.43
GROS_g03339	7	25.17	29.37	40.22	50.89	56.07	49.26	4.09	5.79
GROS_g03360	7	14.98	44.27	20.81	27.84	14.01	13.47	3.86	3.4
GROS_g03361	7	21.03	23.24	21.85	19.95	12.88	15.27	2.05	1.87
GROS_g03436	7	526.73	408.68	295.95	240.15	480.27	591.8	37.85	46.8
GROS_g03465	7	2.08	2.95	1.91	2.18	2.43	4.93	0	0.17
GROS_g03497	7	10.38	8.43	23.29	11.5	8.63	6.71	1.47	4.3
GROS_g03626	7	6.66	9.94	6.3	7.63	14.72	2.41	2.36	1.5
GROS_g03661	7	23.67	24.03	23.56	25.64	22.47	19.23	2.88	2.65
GROS_g03668	7	8.48	8.24	18.27	14.19	12.58	10	0.38	0.48
GROS_g03687	7	81.34	81.47	63.76	81.89	48.07	32.57	13.36	19.76
GROS_g03715	7	16.08	11.01	16.12	10.99	12.43	8.21	1.7	3.84
GROS_g03747	7	2.71	3.02	4.38	3.22	3.11	3.22	0.35	0.38
GROS_g03772	7	6.12	10.08	8.36	10.3	11.67	9.54	1.99	1.52
GROS_g03805	7	23.03	23.46	24.19	41.02	33.93	23.19	7.28	5.98
GROS_g03898	7	31.43	31.93	32.58	27.18	18.14	13.55	3.47	4.59
GROS_g03908	7	33.52	20.84	35.42	21.75	29.66	25.82	3.64	4.21
GROS_g03938	7	2.46	0.9	2	1.49	0.34	0.88	0	0
GROS_g04019	7	4.91	5.18	6.72	5.63	5.97	6.66	0.1	0.07
GROS_g04020	7	1.2	1.52	2.6	3.07	1.18	2.58	0.18	0.09
GROS_g04036	7	51.44	35.62	41.41	78.12	47.66	48.27	7.48	14.24
GROS_g04105	7	8.14	8.59	13.79	8.99	8.55	6.84	0.83	1.3
GROS_g04113	7	16.05	25.29	18.59	30.53	25.38	16.02	7.19	5.03
GROS_g04164	7	3.14	6.53	6.28	3.26	5.12	3.93	0.79	0.7
GROS_g04173	7	11.5	18.34	5.75	8.2	10.81	4.55	0.34	1.01
GROS_g04183	7	26.11	28.59	36.78	25.55	27.73	19.57	2.19	2.33
GROS_g04274	7	46.81	59.82	40.57	52.11	25.98	29.5	11.77	11.06
GROS_g04336	7	2.36	1.96	3.9	2.87	3.22	2.35	0.85	0.79
GROS_g04340	7	12.78	13.1	14.25	19.18	11.23	12.45	2.63	2.83
GROS_g04350	7	15.13	12.95	36.53	19.03	13.12	11.99	5.26	5.93
GROS_g04371	7	2.2	3.32	4.33	3.7	0.99	2.83	0.06	0.13
GROS_g04461	7	46.05	35.16	36.21	30.73	33.55	38.52	9.77	9.29
GROS_g04468	7	2.27	1.14	1.86	1.68	0.44	2	0	0
GROS_g04482	7	52.85	38.04	88.79	60.48	44.44	43.1	16.09	19.78
GROS_g04490	7	4.22	3.32	6.04	3.51	4.79	4.43	0.41	0.38
GROS_g04530	7	2.1	6.25	1.21	2.28	2.35	0.97	0.53	0.74
GROS_g04594	7	10.58	8.02	12.18	7.62	5.88	4.53	0.77	2.23
GROS_g04653	7	70.84	132.41	88.66	34.81	115.89	243.94	0	0.08
GROS_g04675	7	19.58	15.02	20.26	32.32	25.94	27.72	1.71	2.86
GROS_g04716	7	6.25	15.58	13	15.21	11.91	8.93	0.77	0.08
GROS_g04725	7	1.44	2.62	1.61	1.17	1.2	2.84	0.31	0.39
GROS_g04745	7	2.34	2.43	4.88	3.22	2.27	2.38	0.48	0.86
GROS_g04851	7	1.93	1.64	2.67	1.94	2.33	1.66	0.23	0.43
GROS_g04961	7	18.89	23.18	17.39	25.13	33.64	21.26	2.09	0.78
GROS_g04989	7	43.94	27.45	18.13	9.24	13.87	21.55	2.1	2.23
GROS_g04991	7	6.12	4.94	6.21	4.78	4.4	4.47	0	0.38
GROS_g05008	7	58.85	58.3	65.52	107.96	52.08	56.89	5.72	4.37
GROS_g05057	7	14.05	9.93	10.08	10.03	7.37	7.45	0.94	1.12
GROS_g05064	7	17.32	12.73	24.76	20.36	19	11.5	0.59	1.36
GROS_g05086	7	11.48	13.15	7.97	12.31	2.82	4.63	2.95	0.61
GROS_g05116	7	13.54	12.79	17.51	11.78	7.71	6.16	1.29	1.85
GROS_g05148	7	356.02	237.72	164.74	164.47	134.99	132.84	71.71	60.36
GROS_g05167	7	21.24	28.28	28.1	25.34	24.12	24.46	5.75	5.46
GROS_g05203	7	4.94	4.58	4.56	5.16	6.76	6.58	1.37	0.8
GROS_g05211	7	105.16	112.04	118.09	137.79	66.2	61.61	7.02	6.74
GROS_g05285	7	23.27	18.78	13.26	13.25	13.34	15.2	0.76	0.68
GROS_g05288	7	3.14	2.55	3.49	3.9	3.01	4.22	0.3	0.26
GROS_g05291	7	1.83	1.58	2.17	1.84	1.8	1.61	0.32	0.25
GROS_g05311	7	1.15	1.15	2.53	1.92	1.4	1.07	0.16	0.17
GROS_g05320	7	24.09	18.15	22.71	24.23	33.49	37.91	1.79	1.86
GROS_g05376	7	4.38	3.37	3.5	2.35	2.89	3.47	0.06	0.12
GROS_g05454	7	18.33	12.33	25.43	14.34	11.56	28.75	1.77	1.84
GROS_g05460	7	3.07	3.37	7.35	5.53	3.69	2.32	0.96	1.09
GROS_g05461	7	36.95	37.78	43.31	32.4	21.97	34.79	4.69	3.47
GROS_g05471	7	20.63	21.65	8.55	8.75	23.48	21.45	1.33	1.22
GROS_g05519	7	49.4	49.35	47.14	47.34	25.64	19.98	9.86	11.03
GROS_g05601	7	27.12	26.65	24.26	19.58	24.89	34.59	6.34	4.66
GROS_g05687	7	1.86	2.72	3.04	2.05	1.99	2.63	0.32	0.45
GROS_g05734	7	5.81	5.55	8.09	8.45	10.5	10.22	0.26	0.26
GROS_g05789	7	3.03	8.7	6.18	4.02	1.85	2.45	0.03	0.17
GROS_g05798	7	22.09	15.42	32.86	13.67	22.06	17.44	1.32	1.39
GROS_g05874	7	8.13	9.61	13.69	10.8	14.67	8.38	0.43	0.53
GROS_g05878	7	6.49	10	6.58	6.85	6.73	7.27	0.42	0.82
GROS_g05903	7	1.46	1.18	3.49	3.05	1.89	1.28	0.25	0.29
GROS_g05924	7	56.89	44.49	66.56	46.57	41.15	35.28	8.04	7.58
GROS_g05997	7	17.65	18.02	14.35	21.64	26.45	28.45	0.66	1.04
GROS_g06046	7	1.85	3.62	4.32	3.57	1.45	1.74	0.24	0.35
GROS_g06054	7	11.67	16.34	16.48	27.45	9.52	17.18	0	0.17
GROS_g06070	7	4.44	2.7	4.77	3.09	1.18	2.29	0.43	0.67
GROS_g06071	7	10.68	12.91	7.99	8.51	10.32	9.28	0.1	0.15
GROS_g06092	7	9.52	10.92	13.56	6.89	10.98	7.85	0.64	0.57
GROS_g06113	7	4.36	5.85	5.04	4.1	7.7	5.03	1.17	0.7
GROS_g06143	7	64.43	68.97	75.36	101.98	139.84	132.1	9.41	8.42
GROS_g06221	7	38.48	46.62	24.89	42.29	34.79	38.83	8.45	10.11
GROS_g06246	7	145.24	170.64	110.46	151.32	79.2	89.01	27.8	24.72
GROS_g06268	7	9.03	14.09	14.33	6.32	15.7	14.45	2.01	0
GROS_g06374	7	13.05	11.8	14.24	12.92	12.59	11.76	0.36	0.93
GROS_g06376	7	325.86	193.78	153.73	157.03	85.11	115.06	4.92	4.7
GROS_g06449	7	10.35	16.04	12.95	10.73	6.83	16.3	0.83	1.3
GROS_g06464	7	27.89	25.02	16.65	20.06	17.94	16.79	1.74	1.8
GROS_g06470	7	27.63	21.67	29.43	20.31	20.93	19.77	1.19	2.64
GROS_g06510	7	60.71	39.11	33.93	21.75	19.89	19.34	0.62	0.42
GROS_g06528	7	13.39	11.27	23.87	17.7	10.54	12.05	1.97	3.58
GROS_g06535	7	31.44	29.88	50.9	44.87	43.95	49.36	4.25	4.29
GROS_g06551	7	6.3	4.33	9.54	7.19	3.2	3.25	0	1.07
GROS_g06573	7	62.98	66.55	54.96	50.94	70.74	67.11	6.4	4.97
GROS_g06687	7	21.74	19.2	18.11	16.63	12.1	12.09	4.32	4.67
GROS_g06690	7	8.24	10.02	13.87	10.07	10.99	8.24	1.06	1.7
GROS_g06716	7	11.7	26.01	23.8	19.96	28.86	22.44	1.75	1.58
GROS_g06747	7	8.23	14.75	15.34	14.81	20.86	15.14	3.61	3.62
GROS_g06775	7	140.5	142.51	132.62	97.76	377.11	409.88	0.29	0.39
GROS_g06913	7	11.91	15.59	24.91	16.95	12.2	11.67	0.29	0.51
GROS_g06936	7	546.63	490.17	328.6	322.1	742.23	556.68	14.18	11.93
GROS_g06937	7	29.33	39.02	17.89	37.52	33.54	20.69	2.15	1.87
GROS_g06946	7	10.3	12.35	11.55	10.7	10.34	10.25	0.76	0.91
GROS_g06947	7	1.49	2.84	3.61	3.33	2.55	1.1	0	0.2
GROS_g07005	7	4.04	4.1	4.16	4.93	2.91	3.19	0.27	0.22
GROS_g07009	7	17.15	18	12.69	14.16	21.68	17.47	3.59	1.06
GROS_g07018	7	259.79	195.21	165.8	236.61	100.1	94.49	44.14	59.92
GROS_g07065	7	29.3	28	33.2	30.58	37.52	30.1	2.35	2.69
GROS_g07097	7	261.13	206.71	187.5	129.63	83.13	74.27	3.88	3.32
GROS_g07241	7	2.28	2.96	3.96	3.37	1.63	2	0.34	0.59
GROS_g07254	7	13.23	21.83	24.43	25.72	15.01	18.48	1.7	1.61
GROS_g07388	7	105.38	88.65	47.79	25.07	33.06	45.78	1.04	0.37
GROS_g07487	7	4.82	5.48	3.07	6.07	1.82	1.17	0	0.59
GROS_g07535	7	5.54	8.81	13.59	8.18	7.33	5.37	0.9	1.07
GROS_g07620	7	110.53	106.21	46.65	57.58	58.6	46.69	12.36	9.3
GROS_g07622	7	1.46	7.84	1.61	2.47	1.28	0.33	0	0.06
GROS_g07723	7	6.14	6.96	10.46	11.41	10.42	13.69	0.11	0.8
GROS_g07841	7	7.18	6.63	8.83	6.5	4.88	5.13	1.05	1.55
GROS_g07858	7	3.17	4.61	6.78	3.11	2.4	1.48	0.51	0.17
GROS_g07877	7	1.58	3.35	3.35	2.82	2.95	2.74	0.13	0.2
GROS_g14225	7	4.53	6.19	3.09	3.8	1.66	1.24	0.38	0.4
GROS_g07930	7	25.57	22.58	8.56	6.04	14.33	18.99	1.45	0.89
GROS_g08070	7	16.35	11.24	14.76	9.07	9.74	9.31	1.25	0.9
GROS_g08089	7	58.94	79.95	50.83	63.22	23.37	25.26	16.14	15.63
GROS_g08133	7	459.7	312.58	240.41	174.39	535.05	565.14	2.82	3.34
GROS_g08159	7	708.13	717.22	412.28	504.78	1057.62	439.18	0.32	0.9
GROS_g08161	7	89.65	77.18	64.5	80.45	82.55	67	1.84	1.54
GROS_g08166	7	15.15	29.36	12.01	19.78	6.8	9.66	3.56	4.18
GROS_g08180	7	0.69	1.03	1.08	0.47	0.29	1.11	0.23	0.14
GROS_g08211	7	223.76	135.7	160.83	142.16	70.82	70.67	30.55	21.19
GROS_g08250	7	2.93	5.95	5.23	5.41	2.91	3.12	0.59	0.71
GROS_g08262	7	13.73	13.79	10.74	10.68	11.73	9.45	0.97	0.89
GROS_g08280	7	74.04	70.06	38.17	56.99	76.94	80.67	6.71	10.18
GROS_g08325	7	5.28	7.14	6.61	8.07	9.56	11.07	0.11	0.21
GROS_g08338	7	6.7	9.12	4.75	10.7	5.47	9.94	1.98	1.67
GROS_g08367	7	1.89	2.87	4.61	4.42	2.38	2.84	0	0.12
GROS_g08403	7	152.6	130.44	71.16	46.48	133.62	90.22	10.55	11.6
GROS_g08421	7	14.91	15.35	15.3	13.06	14.78	10.19	3.27	2.61
GROS_g08445	7	9.3	12.26	12.86	12.61	11.56	9.94	1.18	1.21
GROS_g08456	7	20.66	16.77	24.94	26.16	21.42	20.49	6.06	6.45
GROS_g08493	7	1.84	2.21	2.16	1.67	0.78	1.46	0.46	0.11
GROS_g08523	7	186.15	136.51	162.34	112.92	227.98	242.1	4.7	4.09
GROS_g08578	7	2.24	2.74	2.05	1.99	3.09	2.82	0.25	0.15
GROS_g08579	7	2.34	1.9	5.45	3.54	1.91	1.21	0.46	0.73
GROS_g08635	7	3.59	3.66	7.3	5.01	2.92	2.98	0.32	0.14
GROS_g08691	7	2.23	3.28	2.42	2.95	4.75	3.86	0.45	0.55
GROS_g08787	7	100.48	119.9	38.56	39.93	53.45	35.8	7.53	2.84
GROS_g08809	7	4.89	3.94	3.64	2.96	3.4	4.7	0.19	0.36
GROS_g08830	7	7.44	9.37	7.18	14.2	12.81	9.36	1.74	1.17
GROS_g08833	7	25.28	47.71	11.48	19.27	13.96	21.14	2.57	1.22
GROS_g08872	7	10.16	14.62	12.13	14.03	12.27	15.85	1.05	1.7
GROS_g08887	7	2.56	3.08	3.71	2.94	2.93	2.68	0.53	1
GROS_g08897	7	3.64	3.6	4.82	4.86	1.02	2.38	0.14	0.41
GROS_g08907	7	8.85	8.08	10.13	5.68	6.61	4.74	0.94	0.88
GROS_g08952	7	463.1	411.8	188.77	230.12	199.65	207.84	0.09	0.03
GROS_g08976	7	15.38	21.53	11.91	17.96	13.45	16.05	2.58	2.32
GROS_g08977	7	2.19	4.03	1.67	3.56	0.62	0.31	0	0
GROS_g08980	7	1.32	3.07	3.82	4.15	2.19	1.59	0	0.44
GROS_g09063	7	15.23	19.11	9.72	12.41	12.51	12.15	0.73	0.61
GROS_g09070	7	10.56	16.79	23.05	16.16	15.17	15.04	3	3.58
GROS_g09150	7	10.38	9.56	11.64	7.71	6.5	5.57	1.1	1.33
GROS_g09163	7	1.99	0.84	2.73	2.63	0.46	0.86	0	0.08
GROS_g09180	7	9.32	7.66	15.65	12.7	11.93	10.87	0.32	0.6
GROS_g09183	7	6.53	6.33	5.44	6.29	2.45	3.32	1.23	0.83
GROS_g09297	7	35.1	42.1	50.73	53.55	42.06	34.34	3.85	4.18
GROS_g09332	7	21.78	18.71	23.88	18.67	21.44	23.6	5.03	4.47
GROS_g09359	7	3.23	4.93	5.37	6.11	5.79	7.96	0.77	0.68
GROS_g09376	7	11.42	9.18	16.55	11.11	18.4	14.54	0.54	0.55
GROS_g09385	7	52.24	45.42	44.57	34.97	24.59	18.04	7.59	8.5
GROS_g09402	7	17.93	16.71	15.55	14.13	8.44	11	1.06	1.29
GROS_g09426	7	2.84	1.57	2.03	1.98	1.63	1.03	0.21	0.49
GROS_g14203	7	21.06	34.86	24.51	32.69	23.85	17.52	4.17	3.9
GROS_g09434	7	230.01	160.43	96.42	59.86	76.68	66.64	1.55	1
GROS_g09518	7	1.44	2.39	2.96	2.26	1.52	1.56	0.36	0.36
GROS_g09528	7	14.5	14.6	12.03	14.33	18.63	22.87	1.72	1.57
GROS_g09564	7	4.64	6.58	4.33	4.96	6.89	4.1	0.18	0.57
GROS_g09581	7	5.52	3.18	4.42	3.21	2.28	2.13	0.38	0.33
GROS_g09604	7	236.43	200.26	198.32	182.94	207.83	206.59	18.61	30.39
GROS_g09620	7	187.08	292.97	64.96	94.75	367.47	807.7	0	0.76
GROS_g09622	7	362.89	364.23	193.26	161.79	199.85	228.16	6.11	3.52
GROS_g09626	7	23.1	23.63	31.51	60.24	17.31	26.16	10.63	10.55
GROS_g09632	7	3.13	3.21	3.58	3.47	5.06	4.05	0.74	0.63
GROS_g09658	7	555.46	503.24	143.66	181.05	406.96	311.42	30.74	35.5
GROS_g09675	7	6.66	12.36	16.38	11.76	9.37	8.93	0.94	0.77
GROS_g09680	7	149.47	135.52	101.85	113.38	149.88	160.21	27.09	24.09
GROS_g09685	7	280.39	239.08	192.37	176.33	118.27	106.1	47.03	28.23
GROS_g09740	7	1.08	1.63	2.98	2.65	1.24	1.13	0.23	0.37
GROS_g09741	7	4.62	5.45	2.87	4.32	2.17	2.54	0.22	0.38
GROS_g09749	7	3.28	3.85	1.74	3.61	2.17	2.13	0.2	0.12
GROS_g09777	7	0.91	1.37	2.6	2.69	1.67	2.73	0.26	0.64
GROS_g09848	7	1.85	1.33	1.64	2.76	1.59	1.4	0.28	0.34
GROS_g09938	7	87.97	105.57	50.72	78.12	59.01	59.1	1.82	2.07
GROS_g09977	7	14.64	13.66	8.32	8.4	7.47	7.89	0.51	0.49
GROS_g10011	7	28.1	17.08	42.99	23.44	26.93	33.63	1.26	1.55
GROS_g10016	7	23.3	18.62	25	15.74	16.73	17.86	3.3	3.71
GROS_g10131	7	24.27	29.32	29.91	27.21	26.16	30.68	4.92	7.39
GROS_g10133	7	15.29	21.25	24.14	26.99	19.65	16.85	6.27	6.42
GROS_g10191	7	14.26	15.89	22.71	20.23	15.09	14.76	4.35	5.38
GROS_g10192	7	1.24	1.05	2.98	1.89	0.93	1	0	0.16
GROS_g10251	7	8.85	4.79	7.12	4.69	4.92	5.67	0.08	0.37
GROS_g10253	7	16.65	18.62	23.09	17.65	16.49	21.13	0.8	0.82
GROS_g10318	7	14.11	10.4	13.03	8.03	6.51	7.38	1.02	0.87
GROS_g10325	7	3.56	3.52	4.2	6.78	2.79	2.63	0.7	0.27
GROS_g10336	7	79.13	98.15	82.17	131.89	144.11	137.9	6.26	8.63
GROS_g10373	7	1.34	1	1.12	0.78	0.89	0.93	0	0.11
GROS_g10375	7	6.39	9.84	7.35	6.87	4.98	4.61	0.46	0.75
GROS_g10411	7	4.12	11.13	7.68	10.66	8.51	12.97	1.38	2.16
GROS_g10413	7	193.21	126.78	107.66	63.3	71.43	53.49	2.02	1.95
GROS_g10565	7	1.94	3.84	4.57	4.29	2.31	2.22	0.12	0.03
GROS_g10625	7	21.21	17.12	31.16	20.33	23.11	33.94	1.43	2.95
GROS_g10656	7	36.54	27.8	49.55	42.29	30.88	31.39	2.17	2.41
GROS_g10848	7	3.43	2.38	4.34	2.81	2.94	3.04	0.39	0.39
GROS_g11002	7	6.79	8.78	7.03	8.84	11.29	9.31	0.67	0.39
GROS_g11025	7	8.56	6.58	10.68	10.12	8.36	10.59	1.56	1.81
GROS_g11037	7	2.62	3.52	6.36	5.73	2.43	3.36	0.62	0.79
GROS_g11063	7	4.39	2.95	4.41	5.02	3.94	4.5	1.08	1.23
GROS_g11065	7	8.5	8.9	9.7	7.87	4.7	4.67	0.8	0.42
GROS_g11066	7	5.66	7.51	3.74	6.15	3.77	4.43	0.48	0.24
GROS_g11105	7	8.78	12.38	16.92	9.18	19.07	15.94	0.93	0.7
GROS_g11175	7	741.01	619.66	1121.36	946.67	672.81	710.28	15.64	17.94
GROS_g11190	7	8.69	11.46	8.42	12.41	3.79	3.69	1.53	1.39
GROS_g11216	7	23.89	21.24	26.91	27.06	47.46	56.5	2.44	2.63
GROS_g14185	7	11.47	15.95	24.78	27.46	14.07	8.85	0.04	0.76
GROS_g11268	7	19.63	12.36	33.2	21.05	12.38	12.09	4.77	6.57
GROS_g11330	7	1.73	1.31	1.29	3.72	2.34	1.36	0	0
GROS_g11351	7	3.64	2.5	3.2	3.78	5.32	4.73	0.31	0.27
GROS_g11391	7	145.72	90.32	85.99	124.97	71.84	58.06	14.32	16.68
GROS_g11449	7	99.32	82.93	60.33	61.12	71.32	108.92	0.49	0.87
GROS_g11464	7	12.17	14.06	14.5	17.8	16.51	12.44	1.15	1.87
GROS_g11488	7	11.47	25.89	22.16	26.66	30.27	20.87	5.7	5.39
GROS_g11516	7	26.09	17.99	31.74	17.02	43.01	45	1.85	2.66
GROS_g11634	7	2.6	2.1	2.71	2.1	1.98	1.84	0.2	0.46
GROS_g11745	7	20.95	24.99	18.98	16.89	19.46	17.94	3.55	3.93
GROS_g11768	7	9.15	9.66	14.63	20	6.07	6.17	3.46	3.65
GROS_g11801	7	41.31	33.32	50.34	46.02	64.25	71.01	4.62	4.97
GROS_g11808	7	6.49	5.91	7.21	4.58	4.13	3.99	0.58	0.75
GROS_g11821	7	10.39	16.81	18.13	17.1	12.64	12.05	2.86	2.81
GROS_g11995	7	6	8.3	11.83	11.09	12.97	16.74	0.49	0.45
GROS_g12041	7	1.89	2.68	3.28	4.34	2.14	1.15	0.09	0.28
GROS_g12043	7	15.43	16.04	11.56	12.14	12.33	10.49	1.62	2.59
GROS_g12044	7	0.36	0.88	2.91	2.21	0.55	0.47	0	0
GROS_g12107	7	128.73	164.81	218.12	382.03	171.01	184.06	74.58	69.51
GROS_g12148	7	8.6	9.52	8.84	7.95	9.75	7.57	1.05	1.13
GROS_g12185	7	8.63	9.23	9.01	8.86	15.6	11.5	2.17	2.65
GROS_g12267	7	8.61	7.69	13.91	8.58	14.76	10.11	0.15	0.34
GROS_g12283	7	96.21	81.94	97.06	69.18	66.45	58.9	11.56	11.9
GROS_g12287	7	5.95	10.58	13.73	11.26	10.59	11.45	0.43	0.45
GROS_g12316	7	87.26	211.28	93.31	43.04	135.43	211.51	0	0
GROS_g12339	7	980.17	1440.09	1373.36	1576.37	1651.46	1746.75	8.96	7.17
GROS_g12397	7	1.25	1.35	1.93	0.93	0.72	1.14	0.12	0.33
GROS_g12409	7	576.14	449.39	450.57	933.19	355.44	462.97	83.94	84.63
GROS_g12458	7	121.78	94.12	111.09	76.74	103.93	107.25	26.26	23.53
GROS_g12567	7	64.61	69.07	46.82	47.39	54.62	52.44	4.69	4.75
GROS_g12589	7	19.58	20.02	28.24	20.44	44.02	30.2	1.37	1.29
GROS_g12743	7	5.71	10.15	8	6.76	8.65	10	0.39	0.59
GROS_g12833	7	1.14	1.35	2.94	1.86	1.8	1.2	0.08	0.35
GROS_g12951	7	38.93	40.15	46.17	39.85	47.27	40.62	6.04	6.85
GROS_g14177	7	6.82	17.75	5.7	14.48	12.27	8.02	0	0.35
GROS_g13070	7	1.75	1.08	1.94	1.59	0.72	0.72	0.08	0.26
GROS_g13113	7	25.11	30.82	25.85	20.42	27.79	24.4	4.31	4.29
GROS_g13153	7	2.29	3.01	2.32	2.88	4.02	3.08	0.1	0.36
GROS_g13265	7	4.22	10.86	6.55	5.78	7.88	5.95	0.57	1.22
GROS_g13382	7	7.32	6.76	4.14	6.06	3.33	3.34	0.48	0.51
GROS_g13397	7	36.52	49.11	16.72	27.67	20.58	18.57	0.41	2.67
GROS_g13482	7	1.28	1.25	2.01	1.63	2.24	1.86	0.26	0.39
GROS_g13531	7	2.91	1.32	4.42	3.14	1.46	1.23	0.5	0.27
GROS_g13536	7	0.82	2.15	1.16	3.19	1.74	1.77	0	0.14
GROS_g13545	7	10.97	15.04	17.77	12.3	20.68	21.25	1.06	1.28
GROS_g13565	7	12.6	17.59	22.91	14.99	20.13	16.75	3.15	4.45
GROS_g13595	7	82.64	74.64	44.48	45.67	60.5	72.27	6.22	4.78
GROS_g13644	7	10.55	13.84	13.47	12.52	7.93	10.46	1.26	0.88
GROS_g13669	7	2.69	4.22	1.72	2.89	2.3	1.41	0.21	0.71
GROS_g13691	7	26.82	32.96	26.26	31.48	44.48	42.89	3.89	3.9
GROS_g13692	7	14.13	15.38	27.14	17.63	11.41	16.13	1.41	2.17
GROS_g13693	7	429.97	338.97	142.41	152.46	189.99	357.38	41.03	42.4
GROS_g13916	7	0.99	1.51	2.22	1.8	0.51	0.52	0	0.1
GROS_g13917	7	88.95	72.97	52.59	53.73	56.67	95.96	0.22	0.77
GROS_g13981	7	18.31	33.49	9.43	17.99	16.43	15.13	2.1	0.85
GROS_g00029	8	113.58	90.85	51.67	55.9	128.94	139.95	25.93	27.5
GROS_g00045	8	21.05	26.59	22.19	25.44	36.34	27.03	0.74	0.87
GROS_g00063	8	3.52	5.55	7.8	9.77	10.38	7.88	0.38	0.31
GROS_g00118	8	42.39	29.71	43.07	51.06	144.2	114.73	6.53	8.12
GROS_g00119	8	96.66	56.5	166.57	69.67	145.16	127.76	2.32	4.72
GROS_g00169	8	9.79	8.5	19.31	17.38	24.38	18.94	2.42	1.97
GROS_g00329	8	18.51	17.39	22.32	31.74	38.7	43.03	5.34	5.55
GROS_g00333	8	4.18	8.57	13.69	13.73	15.66	11.21	0.55	1.03
GROS_g00339	8	40.88	35.52	32.01	18.15	144.19	173.61	0.35	0.36
GROS_g00355	8	19.35	23.74	20.94	45.7	65.69	68.34	1.58	0.8
GROS_g00380	8	5.04	7.69	18.26	11.99	14.33	11.69	1.39	1.52
GROS_g00435	8	141.12	68.38	257.3	102.26	404.42	446.63	14.92	15.88
GROS_g00467	8	21.33	30.96	11.19	7.73	41.11	47.65	0.36	0.69
GROS_g00486	8	8.38	7.09	9.51	11.5	15.3	16.36	2.05	1.84
GROS_g00546	8	6.9	1.95	10.07	3.58	15.64	12.29	0.8	1.02
GROS_g00577	8	51.64	40.64	82.45	58	116.54	102.62	2.93	4.08
GROS_g00582	8	187.53	245.4	170.02	215.17	805.68	843.22	15.35	16.48
GROS_g00598	8	11.53	11.05	21.21	13.9	21.11	15.35	1.81	2.01
GROS_g00613	8	2.39	2.32	2.47	4.64	6.13	4.74	0.11	0.24
GROS_g00671	8	2509.94	2407.29	1462.75	1311.98	5514.07	4840.07	106.39	120.75
GROS_g00672	8	3211.04	1577.34	2476.97	895.34	2650.69	4523.32	83.19	80.04
GROS_g00673	8	4606.25	5113.99	2437.81	2540.85	8946.51	11323.6	234.25	258.17
GROS_g00687	8	12.23	14.05	12.18	14.41	33.1	27.99	0.29	0.66
GROS_g00802	8	9.98	8.8	20.78	19.43	49.48	44.54	1.08	1.22
GROS_g00804	8	89.92	89.31	113.06	76.03	626.57	369.3	5.44	7.57
GROS_g00815	8	208.94	130.83	287.26	191.83	674.7	686.84	35.84	8.8
GROS_g00862	8	9.34	8.2	21.63	17.34	27.24	25.11	3.17	3.75
GROS_g00870	8	33.32	34.89	18.76	14.76	111.85	104.63	0.62	0.75
GROS_g00879	8	4.09	4.15	6.32	5.6	7.87	7.53	0.59	0.67
GROS_g00946	8	83.37	80.51	65.4	78.19	204.57	204.43	8.68	7.4
GROS_g00961	8	2.89	2.4	7.7	6.12	6.06	6.39	0.28	0.32
GROS_g00974	8	28.51	31.94	35.06	65.92	84.91	88.28	10.12	11.05
GROS_g00980	8	10.86	10.25	14.16	13.34	19.49	17	1.6	2.98
GROS_g01004	8	195.58	157.33	231.19	169.16	584.29	455.41	9.15	11.02
GROS_g01086	8	1.73	2.8	5.24	4.84	11.54	8.03	0.14	0.33
GROS_g01116	8	3.78	5.26	1.91	2.41	11.37	12.32	0.72	0.72
GROS_g01125	8	24.65	22.11	169.4	85.93	946.1	759.58	0.59	0.87
GROS_g01128	8	2.67	4.24	4.07	4.18	7.75	6.26	0.5	0.42
GROS_g01196	8	12.21	12.4	17.63	16.68	22.12	22.02	2.4	2.92
GROS_g01234	8	8.97	8.89	14.46	13.18	16	15.07	1.67	1.98
GROS_g01281	8	4.48	5.05	10.58	8.45	11.3	11.18	0.92	1.34
GROS_g01285	8	107.35	80.02	58.8	44.33	117.65	211.18	25	22.16
GROS_g01307	8	414.15	558.83	399.82	479.33	858.31	896.48	30.27	33.49
GROS_g01311	8	8.44	12.79	27.65	23.49	25.67	14.01	2.48	2.15
GROS_g01351	8	6.49	7.49	7.95	6.79	13.28	9.41	1.18	1.21
GROS_g01364	8	13.34	9.23	11.2	9.69	24.91	33	1.09	2.08
GROS_g01375	8	0.67	5.18	6.39	25.64	7.22	18.09	0.7	0
GROS_g01403	8	5.76	5.22	9	6.82	14.07	14.75	0.92	1.1
GROS_g01478	8	7.39	10.65	16.75	20.48	32.39	40.83	4.35	3.13
GROS_g01486	8	47.32	50.62	52.62	74.81	206.91	195.24	2.2	4.33
GROS_g01526	8	4.06	6.03	5.35	4.96	10.33	9.59	0.2	0
GROS_g01528	8	1.81	1.71	7.71	5.45	7.65	6.75	0.04	0.07
GROS_g01530	8	3.14	2.14	4.57	5.25	7	6.27	0.1	0.12
GROS_g01584	8	18.02	16.39	25.7	22.09	23.9	17.66	0.52	0.94
GROS_g01610	8	3.8	5.91	3.7	3.1	11.04	9.79	0.56	0.47
GROS_g01616	8	3	3.81	4.8	3.53	11.59	24.75	0.09	0.21
GROS_g01645	8	156.12	107.77	221.11	225.5	441.5	463.87	22.68	6.93
GROS_g01650	8	117.7	116.72	35.12	135.52	181.85	119.23	2.95	7.44
GROS_g14254	8	91.25	111.42	75.03	68.44	341.19	222.86	2.36	3.64
GROS_g01805	8	2.58	3.01	6.07	7.55	11.94	8.03	0.48	0.84
GROS_g01819	8	52.85	57.36	56.22	64.99	173.87	100.13	0.41	0.57
GROS_g01877	8	1.43	2.23	3	3.32	7.55	7.02	0.13	0.32
GROS_g01899	8	5.06	5.75	10.42	12.94	15.23	11.14	0.76	0.78
GROS_g01904	8	29.17	34.02	20.5	21.28	165.84	195.11	0.47	0.49
GROS_g01936	8	3.05	4.67	5.09	5.59	6.95	7.97	0.19	0.08
GROS_g01946	8	19.31	21.56	14.81	18.33	37.26	39.31	0	0.28
GROS_g02004	8	3.66	3.16	6.97	6	18.86	10.23	0.58	0.6
GROS_g02046	8	128.07	111.5	75.81	82.46	114.4	80.76	11.54	23.21
GROS_g02100	8	11.14	12.09	37.79	29.16	33.73	33.5	3.19	3.46
GROS_g02107	8	30.94	30.34	27.86	27.2	62.59	55.91	0.3	0.46
GROS_g02227	8	431.76	220.97	916.58	291.28	767.26	786.32	10.12	10.81
GROS_g02231	8	133.26	142.04	79.92	76.13	167.67	259.26	3.27	3.18
GROS_g02253	8	14.69	16.42	16.86	18.66	22.32	17.24	0.52	0.31
GROS_g02276	8	70.07	60.92	54.13	37.13	139.41	189.99	3.2	2.1
GROS_g02294	8	24.5	22.82	37.76	40.16	67.57	44.04	4.44	5.7
GROS_g02412	8	104.89	112.5	1192.03	1160.13	156.17	510.3	0.54	2.31
GROS_g02413	8	1.56	2.97	5.11	3.18	6	9.15	0	0.4
GROS_g02415	8	25.3	27.19	39.22	66.93	114.66	63.1	5.5	4.28
GROS_g02424	8	85.15	82.13	27.32	25.29	183.3	195.95	1.12	2.56
GROS_g02490	8	70.35	104.94	98.33	102.08	3193.28	3175.61	0	0.31
GROS_g02521	8	8.95	7.94	15.9	11.56	37.88	23.82	1.89	1.18
GROS_g02545	8	316.5	245.03	404.01	281.94	389.19	322.75	13.57	19.58
GROS_g02551	8	28.01	29.56	36.05	42.58	77.25	60.8	2.56	3.17
GROS_g02552	8	19.95	14.35	18.15	14.61	30.31	32.31	1.08	0.51
GROS_g02681	8	5.41	4.37	8.01	7.31	9.48	10.21	0.73	0.34
GROS_g02822	8	69.91	47.61	55.3	48.23	104.98	129.02	4.22	3.35
GROS_g02929	8	3.97	4.11	5.14	4.09	12.92	11.99	0.21	0.59
GROS_g02948	8	35.98	22.1	57.72	33.59	112.27	104.18	1.1	1.29
GROS_g02954	8	9.54	11.41	11.1	8.89	33.94	22.96	0.21	0.5
GROS_g02979	8	14.1	11.18	13.18	10.78	15.28	15.35	0.75	2.91
GROS_g03012	8	7.07	10.41	21.55	12.93	16.18	16.03	1.47	0.98
GROS_g03037	8	22.64	20.19	17.89	26.41	42.99	43.16	4.81	3.6
GROS_g03097	8	154.79	116.31	173.18	141.78	225.57	162.09	7.56	6.22
GROS_g03098	8	146.37	158.35	165.12	140.52	425.92	367.84	10.06	7.83
GROS_g03173	8	9.54	9.79	16.08	18.75	45.66	34.16	0.3	0.48
GROS_g03187	8	5.87	9.26	9.37	10.15	19.56	16.09	1.2	1.73
GROS_g03247	8	3.09	3.87	8.31	6.73	9.33	10.53	0.64	1.01
GROS_g03355	8	10.87	7.36	16.03	10.24	16.76	14.92	1.98	2.66
GROS_g03435	8	4077.97	2113.26	1965.8	674.49	2211.93	2860.49	56.03	69.57
GROS_g03491	8	713.95	437.01	1868.48	467.01	10333.9	36643.2	0.32	0.09
GROS_g03657	8	6.55	8.56	9.45	6.53	16.84	11.51	0.57	0.98
GROS_g03659	8	42.34	29.09	81.87	87.14	76.2	84.73	1.33	2.34
GROS_g03714	8	72.99	45.15	78.15	49.12	185.44	210.43	3.94	4.42
GROS_g03775	8	1.9	2.98	4.94	5.83	7.09	7.3	0.18	0.29
GROS_g03776	8	3.25	4.69	10.58	9.22	12.66	11.27	0.57	0.53
GROS_g03802	8	4.8	6.92	14.9	13.74	14.06	16.06	1.05	0.92
GROS_g03803	8	15.14	19.05	22.23	30.93	28.43	40.11	3.52	2.79
GROS_g03812	8	10.17	12.73	26.66	13.44	25.12	26.72	0.4	0.86
GROS_g03815	8	16.82	15.98	31.43	19.31	35.53	25.8	3.16	4.69
GROS_g03822	8	2.9	5.11	14.61	9.46	14.72	9.94	0.28	0.47
GROS_g03823	8	12.35	14.35	32.89	22.51	43.42	29.98	1.36	0.77
GROS_g03830	8	34.17	29.01	43.72	38.08	127.85	133.24	7	5.73
GROS_g03833	8	804	881.65	1202.8	1272.82	3045.95	2690.11	70.63	54.15
GROS_g03834	8	47.81	44.83	49.83	60.46	55.78	45.11	1.03	1.85
GROS_g03935	8	5.15	5.48	8.06	6.58	11.14	10.18	0.66	0.48
GROS_g03951	8	67	101.02	50.06	62.86	134.2	92.54	4.22	2.68
GROS_g03961	8	80.48	49.06	147.48	166.53	736.32	368.75	1.16	2.47
GROS_g03962	8	50.75	19.38	42.2	30.84	201.14	187.14	3.05	3.79
GROS_g03970	8	54.79	47.95	59.99	70.55	179.72	177.19	1.24	1.19
GROS_g03978	8	27.98	22.9	29.78	54.82	55.84	123.25	6.84	5.55
GROS_g03987	8	79.17	100.2	37.02	97.19	188.17	191.25	14.27	12.5
GROS_g04118	8	210.33	180.11	195.56	188.51	664.68	470.45	8.36	9.9
GROS_g04148	8	10.69	13.22	13.56	13.55	39.04	28.67	2	2.03
GROS_g04191	8	91.29	104.44	96.06	97.72	105.62	89.29	4.89	3.07
GROS_g04235	8	19.28	19.16	24.86	22.71	56.48	43.13	2.13	1.62
GROS_g04319	8	222.57	204.22	154.12	157.42	488.49	537.32	9.97	9.02
GROS_g14288	8	30.74	38.46	19.45	20.05	82.57	66.28	0.99	0.94
GROS_g04441	8	135.61	83.8	77.26	69.12	177.49	203.09	33.2	27.68
GROS_g04500	8	5.57	4.93	13.52	8.06	9.22	23.45	1.44	2.3
GROS_g04533	8	3.91	3.89	4.69	5.16	8.83	10.07	0.34	0.2
GROS_g04584	8	6.3	7.59	25.64	15.37	17.95	15.21	1.17	1.21
GROS_g04586	8	17.06	21.09	18.2	19.53	43.51	37.22	1.73	3
GROS_g04599	8	7.19	8.99	7.58	7.14	15.3	11.75	2.03	1.13
GROS_g04662	8	256.45	269.45	163.96	143.45	1108.14	1698.05	4.63	4.39
GROS_g04676	8	29.68	38.35	28.68	77.44	109.5	87.33	1.06	2.83
GROS_g04768	8	2.75	3.89	7.47	6.83	12.7	10.04	0.65	0.75
GROS_g04772	8	28.77	25.36	23.62	31.19	71.32	54.02	5.63	6.97
GROS_g04779	8	20.81	19.7	19.86	16.47	23.53	18.79	0.49	0.85
GROS_g04780	8	42	35.13	28.91	23.91	72.64	93.42	0.23	1.51
GROS_g04861	8	225.28	201.02	159.41	162.8	399.83	359.88	33.43	32.73
GROS_g04891	8	7.57	6.05	10.09	8.31	17.26	14.27	1.85	1.15
GROS_g04916	8	3.79	3.02	8.78	4.92	16.22	16.54	0.31	0.22
GROS_g04943	8	19.36	18.04	23.49	11.27	77.82	69.64	0.33	0.1
GROS_g04947	8	4.35	5.64	8.11	9.61	20.6	13.09	1.47	0.93
GROS_g04990	8	30.61	40.77	21.87	34.86	31.92	32.65	0.43	1.13
GROS_g05084	8	34.9	38.16	50.22	68.13	101.41	106.33	0.6	0.04
GROS_g05096	8	2.77	2.24	5.68	4.68	7.11	7.82	0.31	0.29
GROS_g05135	8	55.95	47.46	85.52	88.36	267.85	302.08	4.97	4.91
GROS_g05158	8	14.26	14.43	25.8	29.65	38.66	32.75	4.59	3.35
GROS_g05210	8	17.92	24.58	26.31	44.52	130.79	83.68	4.84	4.53
GROS_g05227	8	5.71	11.06	20.83	25.16	46.57	48.43	2.86	1.29
GROS_g05271	8	2.19	2.32	7.05	5.08	6.19	6.51	0.46	0.18
GROS_g05456	8	7.77	11.44	27.83	22.45	26.76	19.43	1.64	1.46
GROS_g05537	8	237.73	197.43	337.55	241.41	1006.13	1232.83	15.51	13.22
GROS_g05578	8	2.73	2.53	6.2	5.64	11.02	8.16	0.6	0.63
GROS_g05579	8	11.83	10.01	23.95	20.23	64.94	48.05	0.25	0.49
GROS_g05982	8	17.4	73.85	341.56	110.66	1705.04	1772	0	0.1
GROS_g06000	8	5.11	9.02	34.35	24.77	41.61	91.84	0.12	0.21
GROS_g06023	8	5.74	5.86	8.56	9.14	15.6	17.09	1.18	1.16
GROS_g06100	8	36.41	31.87	41.79	30.3	47.98	50.72	8.13	9.53
GROS_g06230	8	3.19	3.02	3.05	5.08	10.93	25.24	0.18	0.52
GROS_g06239	8	4.87	3.09	1.24	2.14	5.14	7.41	0.15	0.09
GROS_g06379	8	3.43	3.77	8.72	7.06	8.5	9.08	0.51	0.28
GROS_g06465	8	38.86	36.32	28.32	35.81	87.71	72.37	13.72	17.5
GROS_g06637	8	5.25	2.9	5.52	4.74	15.88	12.18	0.33	0.29
GROS_g06661	8	346.01	450.38	310.64	226.95	1706.49	2784.34	2.59	1.39
GROS_g06664	8	201.08	382.52	137.78	242.69	1056.95	1094.17	13.97	9.97
GROS_g06678	8	6.56	7.69	12.51	12.5	12.33	14.75	1.16	1.01
GROS_g06693	8	184.08	219.18	355.43	552.77	888.14	799.61	99.97	65.88
GROS_g06694	8	451.49	389.86	666.29	548.13	2101.36	2800.38	54.42	36.74
GROS_g06788	8	314.42	252.29	530.63	466.66	1666.7	1534.07	4.21	4.3
GROS_g06890	8	218.9	130.67	438.85	170.19	747.97	564.29	3.4	4.56
GROS_g06918	8	8.11	11.1	16.3	14.62	26.74	24.47	0.69	0.59
GROS_g06940	8	36.58	45.39	34.58	40.43	116.65	120.4	1.75	2.24
GROS_g06941	8	34.82	26.9	52.31	47.46	193.53	131.34	1.17	2.03
GROS_g06942	8	44.61	52.97	50.22	52.6	146.34	86.32	2.29	2.94
GROS_g06943	8	134.61	185.76	134.59	154.96	233.7	201.7	8.69	5.84
GROS_g06944	8	108.6	78.89	81.86	47.18	721.29	261	0.76	0.91
GROS_g06945	8	350.13	268.17	159.6	153.38	378.09	118.17	14.09	9.72
GROS_g06952	8	32.84	29.34	17.13	22.77	40.67	99.95	0.81	0.88
GROS_g06955	8	45.2	36.56	28.9	31.44	128.6	109.94	2.82	2.98
GROS_g06991	8	28.45	28.73	50.93	41.97	73.4	72.15	1.49	2.08
GROS_g07000	8	10.75	11.32	21.48	17.09	41.06	32.61	1.13	0.8
GROS_g07063	8	27.15	27.6	41.98	54.93	119.42	117.37	4.09	3.74
GROS_g07106	8	2.69	3.85	10.6	6.54	10.25	6.76	0.16	0.41
GROS_g07111	8	5.41	4.94	11.75	7.86	11.98	11.84	0.7	0.48
GROS_g07217	8	40.75	59.5	58.08	107.39	307.24	298.91	0.57	0
GROS_g07218	8	38.98	58.97	21.02	39.82	309.67	73.97	0.81	1.2
GROS_g07282	8	33.54	27.83	42.89	27.12	32.78	26.79	0.91	1.53
GROS_g07319	8	17.56	16.59	8.47	10.37	28.36	28.64	0.98	0.48
GROS_g07364	8	188.51	151.55	147.71	125.12	421.41	317.66	3.16	2.78
GROS_g07398	8	276.42	215	140.32	122.82	456.16	477.93	6.13	6.24
GROS_g07428	8	855.36	785.26	493.79	600.91	838.59	970.05	41.03	39.51
GROS_g07464	8	99.7	102.91	67.52	97.81	164.81	128.63	3.5	3.11
GROS_g07552	8	5.08	10.35	5.1	6.2	13.98	17.35	0.2	0.76
GROS_g07573	8	10.15	14.54	13.75	15.38	25.87	29.6	0.02	0.13
GROS_g07574	8	21.81	22.38	26.18	32.49	19.65	49.01	0.51	0.43
GROS_g07578	8	3.06	2.17	1.45	2.28	5.69	6.52	0	0.05
GROS_g07666	8	23.68	19.07	27.92	17.2	34.26	35.28	7.29	6.26
GROS_g07678	8	134.61	132.58	67.95	95.19	191.46	161.39	11.74	10.01
GROS_g07699	8	8.34	9.92	6.55	8.83	17.92	16.05	2.28	3.29
GROS_g07745	8	76.82	83.73	112.79	114.55	528.01	279.06	8.06	5.36
GROS_g07820	8	2.98	2.59	4.02	5.15	10.19	10.25	0.5	0.72
GROS_g07846	8	2.77	2.56	7.6	6.66	11.82	10.31	0.6	0.4
GROS_g07896	8	74.34	193.91	16.95	41.54	53.42	497.68	0.05	0.17
GROS_g07934	8	56.43	54.34	43.53	56.61	427.81	300.51	0	0.29
GROS_g07962	8	3.71	4.03	5.81	5.04	19.03	13.64	0.5	0.7
GROS_g07964	8	107.86	108.77	51.34	48.33	243.3	177.5	4.76	8.25
GROS_g08013	8	71.22	71.04	59.26	61.24	145.09	106.46	4.45	4.64
GROS_g08020	8	274.77	233.11	127	128.32	620.8	551.09	23.07	16.17
GROS_g08053	8	2.37	3.64	5.7	5.75	9.89	9.74	0.3	0.27
GROS_g08080	8	7.9	9.83	17.16	12.56	16.79	14.64	1.61	1.73
GROS_g08140	8	4.48	3.63	5.06	3.93	7.74	6.92	0.27	0.11
GROS_g08152	8	34.2	38.11	30.67	28.18	39.64	57.1	0.9	0.93
GROS_g08153	8	38.78	26.51	19.01	13.57	148.02	74.56	0	0.19
GROS_g08164	8	516.38	557.61	197.81	258.35	743.04	633.05	27.3	22.79
GROS_g08204	8	4.52	7.06	3.46	3.05	9.57	15.92	0.67	1.2
GROS_g08247	8	12.05	11.83	26.8	17.26	29.52	33.38	2.54	2.32
GROS_g08263	8	15.66	8.4	41.43	14.78	65.26	55.05	4.54	4.77
GROS_g08276	8	3.57	3.25	3.75	2.86	5.21	4.78	0.46	0.28
GROS_g08300	8	18.52	22.54	16.11	42.9	32.25	81.95	3.95	7.11
GROS_g08407	8	37.24	44.37	46.44	47.44	79.95	64.28	1.99	2.25
GROS_g08471	8	170.73	180.27	170.77	189.14	453.58	518.26	9.32	8.31
GROS_g08511	8	48.22	61.04	31.73	29.73	86.71	65.18	4.5	3.73
GROS_g08525	8	3.37	6.06	3.77	4.13	13.01	8.72	0.4	0.34
GROS_g08530	8	15.75	25.57	10.53	9.65	64.26	31.17	0.25	0.15
GROS_g08534	8	19.14	29.02	13.22	19.09	26.65	27.43	0.75	0.44
GROS_g08535	8	3.06	5.09	2.78	4.53	10.42	7.18	0	0.54
GROS_g08637	8	14.22	14.26	22.63	27.67	89.14	107.72	0.19	0.31
GROS_g08675	8	40.79	61.42	39.63	59.87	182.28	197.43	3.23	3.32
GROS_g08683	8	52.56	60.7	55.94	56.55	92.52	127.16	1.38	2.7
GROS_g08685	8	21.24	12.95	64.64	30.47	103.73	104.06	2.68	3.93
GROS_g08699	8	12.12	13.43	20.7	17.55	64.13	55.1	2.93	2.64
GROS_g08755	8	201.17	105.49	223.09	91.77	347.62	331.57	13.05	14.92
GROS_g08779	8	68.08	39.15	51.25	6.28	81.37	168.29	0	0
GROS_g08780	8	66.62	80.6	19.79	10.84	78.83	195.96	0.62	1
GROS_g08834	8	2.54	1.94	4.55	3.52	8.61	5.53	0.16	0.2
GROS_g09000	8	4.91	5.91	2.34	1.83	5.24	7.37	0.55	0.29
GROS_g09124	8	11.66	9.97	17.43	11.63	19.69	22.07	2.16	3.85
GROS_g09144	8	68.4	48.87	46.43	38.22	220.17	239.1	5.15	4.28
GROS_g09167	8	57.07	69.71	56.51	47.04	71.53	82.11	3.99	2.6
GROS_g09182	8	3.69	5.3	5.2	6.61	12.15	10.92	0.35	0.27
GROS_g09231	8	73.09	64.66	51.11	42.47	207.59	201.85	0.79	0.37
GROS_g09352	8	28.84	29.87	19.38	16.55	32.32	20.97	1.63	5.78
GROS_g09473	8	3.14	3.32	2.44	3.57	7.65	9.17	0.94	0.89
GROS_g09493	8	6.39	7.18	13.05	9.08	15.42	15.81	1.06	0.93
GROS_g09531	8	47.66	38.65	15.52	17.74	51.69	14.2	2.12	1.71
GROS_g09598	8	238.62	305.42	173.28	159.03	1677.73	2193.38	0.43	0.97
GROS_g09623	8	56.56	73.04	81.67	88.17	119.47	109.93	3.34	3.04
GROS_g09631	8	53.21	53.98	30.21	34.7	84.19	203.43	4.25	3.13
GROS_g09661	8	174.89	97.65	117.7	57.66	125.7	179.41	6.63	5.68
GROS_g09663	8	65.24	109.77	71.43	112.64	248.88	249.2	16.86	13.75
GROS_g09676	8	17.08	19.37	22.12	22.73	50.45	31.3	2.24	2.69
GROS_g09683	8	12.81	14.33	26.71	19.91	29.9	25.27	3.14	2.21
GROS_g09814	8	2.15	3.11	7.47	7.23	13.99	9.89	0.79	0.99
GROS_g09829	8	37.54	33.73	55.18	34.74	53.19	61.16	7.69	12.04
GROS_g09935	8	25.41	23.98	37.65	32.77	86.52	101.35	2.94	2.78
GROS_g09958	8	9.59	16.34	10.14	8.16	25.65	10.83	0.46	1.03
GROS_g09970	8	43.67	53.08	51.81	35.17	269.1	293.85	1.62	0.75
GROS_g09984	8	23.05	23.75	25.8	46.33	77.06	71.85	2.84	2.97
GROS_g09986	8	45.29	66.14	40.88	66.98	206.66	123.33	0.84	0.39
GROS_g09987	8	35.69	51.41	17.73	20.91	81.46	76.44	0.74	1.01
GROS_g10002	8	12.64	11.44	4.49	3.32	12.54	17.85	1.34	1.06
GROS_g10126	8	157.1	141.54	77.57	93.26	297.58	296.74	3.54	4.7
GROS_g10208	8	18.74	11.21	27.78	23.58	81.67	69.51	4.3	3.17
GROS_g10242	8	71.45	39.48	44.52	64.38	137.7	133.13	5.66	5.18
GROS_g10245	8	299.15	272.2	72.58	73.36	344.91	200.84	9.45	10.28
GROS_g10285	8	2.25	2.39	0.78	1.9	7.65	2.93	0	0.12
GROS_g10335	8	21.73	23.47	31.68	34.79	38.65	24.56	0.86	1.13
GROS_g10366	8	19.71	17.64	12.74	16.94	16.61	13.22	0.18	0.19
GROS_g10426	8	45.98	67.22	27.68	30.92	101.89	92.8	11.47	14.53
GROS_g10457	8	25.56	28.25	38.23	25.15	42.7	34.26	7.21	7.01
GROS_g10504	8	3.39	2.31	2.29	2.57	4.47	6.06	0.14	0.26
GROS_g10505	8	11.07	26.49	116.91	27.43	220.47	397.92	0	0
GROS_g10576	8	44.05	39.53	75.16	265.09	246.22	292.09	9.07	5.89
GROS_g10585	8	269.7	417.71	257.88	297.29	2351.24	2496.12	0.54	1.58
GROS_g10632	8	11.56	12.59	35.16	31.5	30.14	26.75	4.04	4.62
GROS_g10784	8	141.83	112.31	75.43	36.54	180.72	349.24	2.8	3.89
GROS_g11122	8	49.63	30.86	94.92	45.17	79.58	67.29	2.37	1.72
GROS_g11141	8	14.32	11.71	29.68	24.53	27.55	45.13	3.11	7.92
GROS_g11192	8	38.7	120.24	8.97	13.1	26.3	218.45	1.33	0.86
GROS_g11221	8	1.76	2.13	4.95	4.25	3.71	8.21	0.07	0.18
GROS_g11247	8	80.12	104.41	128.15	161.85	311.04	320.01	0.27	0.53
GROS_g11249	8	19.32	8.15	42.93	9.9	64.32	53.47	1.22	1.11
GROS_g11265	8	3.85	3.86	7.21	3.91	7.98	13.56	0.3	0.4
GROS_g11307	8	348.54	266.07	176.11	164.58	1079.06	997.77	10.05	8.69
GROS_g11314	8	15.56	17.18	21.91	18.94	24.2	43.25	3.9	3.11
GROS_g11403	8	85.03	53.5	106.42	56.75	109.61	219.27	4.6	2.84
GROS_g11533	8	27.13	33.18	20.67	32.3	30.17	17.96	0.38	0.76
GROS_g11617	8	8.9	12.75	14.34	19.13	31.59	38.93	1.4	0.88
GROS_g11654	8	33.34	42.83	34.61	39.34	392.69	180.94	1.12	1.58
GROS_g11655	8	19.69	29.56	17.67	23.92	181.41	85.15	0	0.19
GROS_g11817	8	2.53	2.79	1.82	1.89	5.15	7.07	0.36	0.22
GROS_g11897	8	147.08	133.17	156.54	153.95	506.95	486.97	4.56	4.54
GROS_g12131	8	5026.58	3779.59	3841.9	2254.81	4629.56	4849.17	166.06	173.99
GROS_g12132	8	313.63	546	219.76	496.5	826.26	246.31	19.84	19.39
GROS_g12151	8	23.69	28.58	34.52	36.27	55.99	54.84	7.59	5.55
GROS_g12218	8	8.61	11.54	14.39	16.22	22.95	16.49	2.25	2.66
GROS_g12219	8	3.87	4.41	6.73	4.86	11.44	7.54	0.91	0.58
GROS_g12277	8	4.79	4.72	12.86	10.17	12.75	12.69	1.14	0.88
GROS_g12285	8	12.31	11.32	25.97	17.9	23.95	23.32	0.6	0.21
GROS_g12292	8	28.84	30.64	35.54	48.51	46.54	104.42	1.69	1.45
GROS_g12297	8	19.09	29.86	68.33	40.45	59.73	41.27	8.24	4.86
GROS_g12447	8	2.37	3.59	5.86	8.44	10.9	7.61	0.11	0.24
GROS_g12534	8	221.81	211.67	249.08	168.99	820.67	884.61	17.69	19.13
GROS_g14300	8	502.86	708.47	257.01	196.25	1595.46	2194.78	0.2	0
GROS_g12588	8	9.32	8.9	19.46	16.18	42.3	36.1	0.93	0.85
GROS_g12594	8	5.82	5.25	10.47	16.22	15.68	36.33	0.88	0.4
GROS_g12709	8	61.76	100.46	227.01	80.83	1278.8	1193.71	0	0
GROS_g12947	8	34.98	30.27	44.6	40.89	91.7	106.15	2.17	2.64
GROS_g12961	8	5.76	6.57	7.68	12.54	15.99	21.87	0.9	0.65
GROS_g12968	8	30.32	46.94	8.73	13.75	38.83	30.02	0.69	0.63
GROS_g13090	8	14.93	22.43	20.49	21.65	37.69	29.07	4.17	5.16
GROS_g13200	8	20.3	23.47	47.41	39.08	108.76	114.12	0.98	1.56
GROS_g13258	8	44.53	57.06	61.65	91.22	117.55	108.47	1.16	1.03
GROS_g13344	8	17.19	19.68	10.63	17.98	37.71	41.04	0.31	0.86
GROS_g13445	8	268.12	262.84	140.34	198.77	355.12	302.55	61.79	59.86
GROS_g13468	8	12.08	17.5	8.63	9.28	24.83	17.31	2.38	2.7
GROS_g13544	8	15.07	13	38.89	17.23	29.46	25.45	0.89	0.78
GROS_g14299	8	12.37	12.82	7.51	3.37	21.41	45.55	0.05	0.1
GROS_g13640	8	2.85	9.59	42.73	14.27	10.56	48.5	0	0
GROS_g13643	8	2.85	9.59	43.24	13.17	13.19	49.39	0	0
GROS_g13829	8	4.43	2.44	3.83	2.93	5.99	4.86	0.03	0.14
GROS_g00015	9	279.25	237.97	91.72	40.47	73.66	75.54	26.22	39.7
GROS_g00104	9	38.88	42.14	13.63	19.59	21.65	24.66	5.01	5.65
GROS_g00106	9	531.58	521.59	148.61	169.42	198.35	138.05	44.14	40.67
GROS_g00288	9	648.92	458.61	246.94	165.73	194.85	245.32	72.58	70.44
GROS_g00311	9	357.95	225.22	168.84	91.89	97.28	114.04	40.72	45.56
GROS_g00370	9	63.5	39.07	19.92	14.74	26.16	26.4	9.49	8.86
GROS_g00674	9	5.68	5.27	1.86	2.09	3.52	3.01	0.25	0.66
GROS_g01111	9	17.48	15.09	10.52	10.53	10.34	10.49	3.63	3.71
GROS_g01136	9	21.7	17.04	14.69	7.59	9.6	7.82	2.47	4.09
GROS_g01289	9	794.46	764.72	118.86	166.62	257	334.25	64.16	60.74
GROS_g01586	9	18.92	18.37	11.6	10.39	9	6.14	2.82	2.11
GROS_g01855	9	228.57	253.85	123.93	157.24	117.18	129.92	49.46	45.1
GROS_g01894	9	1467.24	1116.1	371.94	367.32	597.78	689.53	220.3	242.78
GROS_g02101	9	9.59	6.5	13.18	4.61	10.55	5.94	1.4	1.31
GROS_g02155	9	666.55	573.41	188.19	149.67	313.04	181.75	49.92	47.43
GROS_g02184	9	618.66	444.71	180.05	185.17	160.45	307.01	85.29	86.49
GROS_g02821	9	78.98	56.17	47.1	41.12	34.43	24.45	16.47	12.13
GROS_g02854	9	529.83	538.75	220.23	262.79	392.75	346.28	107.3	106.2
GROS_g02894	9	295.05	324.54	60.26	71.85	272.59	109.02	48.07	44.74
GROS_g02906	9	291.22	202.56	133.5	77.45	67.37	97.83	35.86	36.79
GROS_g03284	9	29.4	34.2	23.44	21.7	25.18	25.87	7.19	7.33
GROS_g03328	9	2546.21	1541.48	547.68	546	877.9	736.62	232.8	233.19
GROS_g03421	9	256.18	145.08	123.14	74.43	190.89	206.36	24.8	39.32
GROS_g03662	9	67.65	56.19	40.14	33.77	40.72	34.1	10.5	8.79
GROS_g03724	9	98.59	84.6	46.26	54.33	51.17	61.9	16.89	17.11
GROS_g03861	9	22.6	18.58	4.63	3.72	4.15	5.76	1.05	1.29
GROS_g03964	9	272.63	180.93	62.5	77.73	109.6	139.15	33.63	46.9
GROS_g03980	9	51.09	49.75	7.71	8.6	18.89	15.08	4.28	4.59
GROS_g04145	9	309.88	591.76	55.38	103.69	123.62	125.05	5.42	4.14
GROS_g04155	9	336.37	337.21	100.03	119.2	163.81	189.5	56.21	64.46
GROS_g04172	9	2.95	6.37	2.28	3.42	2.32	1.96	0.13	0.08
GROS_g04357	9	3.57	2.75	2.5	2.64	2.95	2.93	0.24	0.22
GROS_g04538	9	3364.02	2595.17	890.52	821.75	1516.84	1382.8	539.66	544.52
GROS_g04559	9	8.74	7.55	5.48	7.59	6.57	6.55	0.91	0.68
GROS_g04606	9	645.34	445.46	297.49	217.86	247.7	307.79	72.15	78.43
GROS_g04619	9	15.38	16.17	8.41	12.16	13.49	8.73	1.94	2.46
GROS_g04629	9	95.7	96.06	49.74	65.41	48.41	39.52	16.02	20.42
GROS_g04696	9	4.83	6.9	3.06	1.37	1.86	1.42	0	0.09
GROS_g04703	9	101.05	94.56	51.02	60.6	33.84	48.97	18.2	15.96
GROS_g04958	9	33.91	14.86	10.53	5.27	20.5	20.15	2.75	2.81
GROS_g05162	9	14.09	8.98	7.62	6.36	9.82	11.22	1.39	0.94
GROS_g05280	9	443.72	503.33	69.24	116.58	200.46	83.45	48.33	84.06
GROS_g05481	9	344.75	303.38	149.33	137.72	124.15	175.84	42.28	45.83
GROS_g05625	9	123.33	88.79	39.82	36.66	53.91	49.56	15.04	20.08
GROS_g05636	9	10.02	14.48	7.7	7.43	10.14	6.48	1.58	1.5
GROS_g05733	9	1.66	4.18	1.22	1.95	1.21	2.12	0.02	0.02
GROS_g05776	9	23.62	26.13	12.36	16.95	15.83	11.26	3.23	6.17
GROS_g05851	9	167.9	145.94	19.31	23.54	39.43	38.86	20.36	13.38
GROS_g06223	9	3.22	2.19	1.87	1.47	1.72	1.93	0.25	0.28
GROS_g06347	9	12.22	13.88	8.65	7.57	8.15	9.43	1.92	2.24
GROS_g06597	9	6.07	4.27	2.25	3.65	1.93	3.26	0.44	0.57
GROS_g06619	9	378.97	301.64	111.17	126.06	135.11	162.31	53	51.52
GROS_g06676	9	226.84	218.9	126.16	155.85	157.24	147.51	45.46	54.27
GROS_g06691	9	82.47	64.67	37.98	32.17	31.96	38.37	12.91	12.89
GROS_g06710	9	31.09	22.87	15.65	19.22	23.77	8.57	3.73	6.29
GROS_g06812	9	121.64	91.46	93.15	94.26	78.11	79.8	23.91	17.82
GROS_g07081	9	49.02	52.91	30.6	23.82	38.84	27.17	6.76	5.3
GROS_g07124	9	3.47	5.8	2.94	3.7	3.31	2.95	0.7	0.25
GROS_g07311	9	49.56	40.22	35.28	26.7	20.66	30.12	6.32	5.38
GROS_g07494	9	22.65	19.59	7.21	8.23	17.09	9.88	3.4	5.37
GROS_g07523	9	118.04	112.94	47.19	56.05	64.55	49.43	20.11	25.07
GROS_g14233	9	3.52	5.13	1.38	1.01	5.68	2.14	0.33	0.18
GROS_g07751	9	10.21	8.82	5.23	4.54	3.44	4.33	0.32	0.32
GROS_g07756	9	3.95	4.27	4.04	3.37	2.74	1.81	0.27	0.22
GROS_g07803	9	89.85	91.09	13.43	11.59	30.81	31.75	1.32	2.19
GROS_g08022	9	29.49	16.07	21.39	8.15	15.71	17.82	2.19	4.99
GROS_g08220	9	21.28	26.08	15.34	15.7	16.57	8.42	4.86	2.72
GROS_g08249	9	13.03	11.77	8.1	7.62	11.7	9.79	3.46	2.47
GROS_g08303	9	19.28	22.51	20.5	22.58	13.04	13.75	4.81	3.93
GROS_g08396	9	123.63	179.01	59.58	72.3	115.61	113.13	34.91	29.48
GROS_g09017	9	249.8	297.78	65.4	141.23	139.31	101.84	7.33	7.03
GROS_g09025	9	27.79	19.98	11.36	11.46	9.39	8.95	1.2	6.33
GROS_g09293	9	329.32	378.69	46.59	164.85	256.66	178.57	50.85	57.45
GROS_g09349	9	9.98	12.85	8.61	8.04	9.22	7.4	2.57	2.05
GROS_g09431	9	243.82	222.05	24.6	33.54	61.32	62.03	30.21	21.09
GROS_g09501	9	11.52	9.19	4.8	3.96	6.13	7.39	0.61	0.75
GROS_g09662	9	932.45	865.26	170.15	372.04	460.31	423.76	63.39	71.51
GROS_g09764	9	285.08	142.19	112.71	43.85	86.3	102.15	29.79	29.01
GROS_g09765	9	169.19	186.72	76.72	68.49	97.47	132.57	39.67	43.51
GROS_g09773	9	76.74	51.62	8.48	5.59	11.15	12.1	0.37	0.05
GROS_g09774	9	40.98	28.75	4.46	3.21	10.47	8.08	0.39	0.37
GROS_g09883	9	2.03	4.65	2.42	0.8	3.07	2.4	0.34	0.35
GROS_g09892	9	329.84	330.87	176.39	181.07	142.64	240.54	60.5	72.03
GROS_g10139	9	3665.7	2835.45	1838.26	1623.41	1724.1	2175.87	516.8	490.07
GROS_g10211	9	2.88	2.47	1.52	1.67	1.79	2.07	0.3	0.19
GROS_g10240	9	96.2	74.79	40.87	29.26	83.73	34.22	17.08	13.5
GROS_g10738	9	25.79	6.35	11.77	6.15	15.55	5.22	2.03	3.5
GROS_g10936	9	295	208.87	151.73	99.31	110.79	132.39	41.48	38.93
GROS_g10990	9	233.63	225.37	136.06	134.15	124.01	156.1	48.3	52.63
GROS_g11436	9	22.28	13.95	10.74	5.83	12.48	9.12	1.87	1.19
GROS_g11571	9	274.64	195.86	174.11	129.4	170.08	165.54	35.13	37.45
GROS_g14142	9	12.97	10.12	2.74	0.64	5.31	2.97	0.12	0.07
GROS_g11695	9	14.33	8.12	14.27	6.03	7.77	7.5	1.99	2.41
GROS_g11832	9	4.9	4.66	4.32	2.46	2.79	2.84	0.45	0.33
GROS_g11859	9	61.38	71.98	12.01	13.76	21.3	23.26	8.52	8.41
GROS_g12065	9	3.07	2.08	1.77	1.16	1.24	1.69	0.17	0.13
GROS_g12133	9	69.25	51.93	43.44	20.47	29.44	27.67	6.36	7.76
GROS_g12249	9	290.51	352.69	144.3	213.44	291.9	139.03	61.62	65.14
GROS_g12268	9	92.26	66.32	23.33	13.78	18.35	21.38	7.92	7.42
GROS_g12301	9	92.91	53.71	53.39	23.22	36.94	36.79	8.36	11.85
GROS_g12410	9	89.57	147.02	17.91	51.97	38.21	47.02	4.54	3.13
GROS_g12669	9	1.93	2.04	1.34	0.83	1.02	1.2	0.18	0.09
GROS_g12711	9	11.81	11.04	2.96	1.92	2.23	3.89	0.14	0.29
GROS_g12797	9	73.42	62.76	46.19	47.8	46.51	37.86	14.21	9.12
GROS_g12829	9	8.46	20.53	8.44	6.83	11.29	7.27	3.62	2.54
GROS_g14190	9	3.46	4.88	2.13	1.09	4.05	2.8	0.23	0.14
GROS_g12944	9	102.39	97.99	76.25	61.34	59.66	41.33	26.28	21.14
GROS_g13088	9	6.91	6.05	6.57	3.32	7.99	5.35	0.51	0.78
GROS_g13433	9	8.65	10.04	5.66	3.12	3.66	2.95	0.44	0.43
GROS_g13602	9	7.85	5.06	3.32	2.12	3.15	3.49	0.46	0.76
GROS_g14001	9	10	20.42	3.77	1.41	3.52	3.02	0.55	0.54
GROS_g00091	10	24.81	21.48	37.5	37.41	25.6	23.77	2.9	3.97
GROS_g00178	10	6.66	4.19	14.63	9.54	6.62	8.03	0.35	0.14
GROS_g00236	10	17.44	23.3	19.34	21.94	9.35	8.72	2.07	2.86
GROS_g00375	10	19.07	18.67	23.04	22.33	10.67	10.68	2.66	3.12
GROS_g00492	10	20.22	36.92	39.67	34.97	13	15.37	3.23	4.21
GROS_g00548	10	208.88	181.68	154.64	161.66	45.43	84.42	4.85	3.78
GROS_g00631	10	7.52	5.93	8.77	10.74	10.96	8.54	1.36	0.98
GROS_g00688	10	3.85	6.76	9.16	7.9	3.77	3.69	0.19	0.33
GROS_g00760	10	103.36	89.69	115.26	134.98	43.96	41.15	23.93	20.2
GROS_g00775	10	68.4	69.73	81.81	108.67	26.37	36.51	15.3	14.73
GROS_g00778	10	9.91	12.63	14.3	12.64	6.28	6.04	1.21	1.51
GROS_g00811	10	8.24	7.56	16.04	9.83	5.82	5.3	0.26	0.5
GROS_g00871	10	5.94	6.17	13.3	13.79	11.8	7.23	0.24	0.22
GROS_g00887	10	68.88	40.69	84.02	51.36	37.5	40.79	5.24	5.51
GROS_g00895	10	3.88	5.71	8.47	7.26	3.18	3.14	0.25	0.37
GROS_g00910	10	5.66	8.89	13.76	16.59	9.92	7.14	0.63	0.45
GROS_g00995	10	6.59	6.12	15.14	11.05	9.63	7.04	0.39	0.76
GROS_g01023	10	30.89	19.03	44.43	26.08	22.16	17.93	2.07	2.41
GROS_g01082	10	23.05	13.64	58.04	53.19	10.64	10.94	0.83	1.41
GROS_g01218	10	23.23	17.02	28.53	17.76	16.61	15.06	1.53	1.74
GROS_g01277	10	2.18	2.25	7.45	6.24	0.67	1.14	0.3	0.31
GROS_g01385	10	14.64	9.9	30.13	15.47	13.46	12.17	2.87	3.88
GROS_g01388	10	5.53	9.45	8.18	14.18	6.75	6.77	0.36	0.6
GROS_g01474	10	7.14	7	18.49	15.14	13.83	10.19	1.12	0.79
GROS_g01480	10	15.01	13.84	24.49	19.8	18.94	13.23	1.71	2.31
GROS_g01581	10	4.52	8	15.3	12.15	8.72	6.25	0.68	0.89
GROS_g01646	10	13.94	11.31	18.01	16.16	9.23	7	1.03	0.81
GROS_g01648	10	42.63	33.79	71.45	34.77	28.28	26.36	1.91	0.78
GROS_g01773	10	9.58	7.79	21.63	22.17	5.23	5.57	0.75	0.58
GROS_g02032	10	12.61	9.24	28.03	14.83	13.64	13.77	2.54	3.2
GROS_g02049	10	6.43	4.74	10.22	5.67	1.43	1.52	0	0.14
GROS_g02125	10	162.6	93.11	229.05	150.93	117.09	90.17	27.97	30.66
GROS_g02182	10	57.29	43.01	76.64	44	26.87	20.42	2.03	6.11
GROS_g02242	10	12.76	14.29	20.23	16.11	17.85	13.68	2.53	1.67
GROS_g02257	10	4.05	4.62	9	7.41	6.58	6.39	0.26	0.25
GROS_g02320	10	6.27	9.72	8.92	14.72	12.68	7.47	0.53	0.57
GROS_g02321	10	6.04	6.15	16.49	13.97	7.26	7.11	0.66	0.72
GROS_g02360	10	7.25	4.09	12.56	6.63	5.41	2.02	1.72	0.5
GROS_g02615	10	6.79	5.19	10.53	9.24	6.05	7.26	0.89	1.34
GROS_g02764	10	12.11	12.34	23.13	15.39	10.84	9.57	0.74	0.6
GROS_g03141	10	2.6	5.55	10.86	7.37	2.21	2.94	0.19	0.37
GROS_g03621	10	6.9	8.72	20.28	18.8	7.85	7.32	2.78	2.15
GROS_g03773	10	5.38	15.34	31.04	22.68	9.88	10.24	0.54	1.81
GROS_g03774	10	5.78	3.82	8.97	5.59	6.44	4.38	0.37	0.48
GROS_g03782	10	114.52	104.53	142.72	158.63	49.9	50.23	19.33	15.13
GROS_g04092	10	84.59	51.87	82.55	67.01	38.67	39.87	8.89	8.3
GROS_g04112	10	14.26	13.12	23.98	16.07	18.4	14.55	2.27	2.23
GROS_g04328	10	25.21	30.28	49.6	33.6	12.36	10.46	2.33	2.99
GROS_g04329	10	20.29	12.23	49.99	22.77	9.12	6.62	1.48	1.33
GROS_g04338	10	9.16	6.42	11.4	7.51	2.92	3.06	0.21	0.43
GROS_g04427	10	60.48	41.27	72.12	38.01	14.39	12.98	2.73	2.7
GROS_g04652	10	3.8	4.89	5.91	7.51	7.15	7.45	0.08	0.42
GROS_g04713	10	12.26	18.04	20.34	27.08	17.83	20.24	3.18	3.46
GROS_g04813	10	60.49	38.64	73.42	41.57	36.88	41	5.4	6.72
GROS_g04853	10	8.75	7.3	12.68	12.89	11.5	8.69	0.95	1.49
GROS_g04862	10	234.33	163.14	293.85	205.46	178.91	159.94	48.53	51.21
GROS_g04865	10	9.16	8.53	12.68	10.74	8.1	10.26	1.56	1.8
GROS_g04931	10	114.82	108.88	186.14	172.26	134.19	109.18	11.86	10.84
GROS_g04955	10	26.87	24.35	75	40.19	25.36	10.81	9.77	11.25
GROS_g04979	10	5.54	4.4	12.58	10.22	5.48	5.08	0.45	0.25
GROS_g04985	10	33.92	24.86	42.32	30.59	15.25	14.29	2.72	2.97
GROS_g05117	10	13.58	22.61	23.42	21.79	10.58	7.63	2.44	2.03
GROS_g05535	10	129.04	117.46	151.13	110.95	57.22	66.46	6.71	12.53
GROS_g05681	10	16.64	11.57	22.67	29.11	3.52	5.54	0.41	0.44
GROS_g05711	10	3.09	5.26	6.55	6.53	5.04	5.81	0.52	0.45
GROS_g05923	10	51.68	17.63	54.41	21.24	11.65	11.27	3.07	2.4
GROS_g06258	10	12.78	13.44	15.52	18.78	18.2	20.77	2.55	2.61
GROS_g06292	10	8.16	6.57	19.16	13.47	9.55	8.08	1.48	2.05
GROS_g06373	10	5.72	3.76	8.84	5.88	2.14	1.41	0.19	0.21
GROS_g06406	10	53.37	40.46	72.48	31.89	25.71	28.58	0.84	1.32
GROS_g06459	10	3.14	4.92	5.86	9.79	4.36	3.7	0.16	0.44
GROS_g06654	10	11.3	9.35	23.99	19.44	9.3	15.17	1.84	1.51
GROS_g06696	10	45.89	49.16	66.4	79.1	31.41	35.54	1.21	1.96
GROS_g06717	10	12.58	21.66	32.95	19.36	18.23	14.58	1.71	1.05
GROS_g06726	10	37.04	10.64	29.09	13.73	7	5.05	0.46	0.45
GROS_g06745	10	9.78	8.3	19.39	9.05	9.68	5.31	0.72	0.91
GROS_g06920	10	4.33	5.34	8.07	6.93	8.07	5.42	0.06	0.41
GROS_g06938	10	11.46	7.39	59.37	20.25	13.52	4.4	0.74	0.36
GROS_g07131	10	235.58	149.76	162.28	140.92	82.85	69.36	5.91	11.08
GROS_g07255	10	24.49	18.75	45.3	18.58	15.47	16.23	1.04	0.73
GROS_g07295	10	7.54	10.25	16.71	13.02	8.49	6.32	0.22	0.33
GROS_g07500	10	7.94	13.25	25.91	15.26	13.71	8.3	2.22	1.4
GROS_g07537	10	11.16	10	19.71	15.93	14.39	10.01	0.91	0.49
GROS_g07948	10	5.91	13.75	19.26	15.84	8.73	4.95	0.43	0.6
GROS_g07972	10	16.67	12.23	26.05	16.34	14.42	15.53	1.95	2.42
GROS_g07980	10	4.32	4.53	10.04	8.45	6.9	5.53	0.43	0.22
GROS_g08054	10	5.25	5.45	6.46	7.35	6.43	5.16	0.5	0.68
GROS_g08109	10	6.48	5.63	9.28	8.17	4.4	5.32	0.6	0.51
GROS_g08219	10	28.31	22.28	34.25	71.42	13.66	14.18	5.25	3.44
GROS_g08406	10	38.17	24.02	49.18	29.33	13.13	8.3	0.88	0.59
GROS_g08452	10	41.32	44.96	63.35	49.62	34.19	34.03	0.51	0.9
GROS_g08541	10	7.83	8.09	27.12	11.93	10.05	7.33	0.6	0.54
GROS_g08708	10	16.63	13.14	24.81	28.16	20.12	15.64	2.02	2.95
GROS_g08725	10	3.28	5.96	10.27	6.47	2.6	3.29	0.27	0.51
GROS_g08815	10	5.72	5.43	10.55	7.17	9.38	5.96	0.23	0.29
GROS_g08819	10	3.88	3.29	7.6	4.99	1.55	1.81	0.78	0.52
GROS_g08841	10	8.02	13.9	48.49	26.72	11.33	7.44	1.96	2.19
GROS_g08951	10	19.81	37.04	63.19	33.91	9.27	9.33	0.25	0.04
GROS_g09181	10	23.89	29.86	42.81	37.67	37.17	29.65	2.28	1.89
GROS_g09227	10	24.1	20.42	30.43	29.83	29.09	26.09	5.05	5.45
GROS_g09320	10	25.41	30.61	35.7	37.2	13.63	13.98	2.71	2.9
GROS_g14209	10	15.25	13.45	41.43	19.42	25.07	19.24	2.13	1.49
GROS_g09430	10	10.72	10.34	28	13.42	16.65	12.85	2.77	1.93
GROS_g09458	10	92.82	41.87	80.6	43.13	22.24	21.79	0.17	0.38
GROS_g09459	10	17.69	13.49	21.45	12.73	9.29	10.87	0.12	0.16
GROS_g09527	10	11.28	12.41	19.04	13.54	11.05	9.05	0.54	0.38
GROS_g09690	10	13.5	7.65	12.86	9.39	7.02	5.46	0.32	0.27
GROS_g09696	10	30.22	28.34	80.74	45.58	14.5	18.76	10.64	9.15
GROS_g09703	10	10.21	12.95	28.26	16.95	18.74	12.85	1.29	1.83
GROS_g10138	10	36.71	24.3	68.87	41.85	49.95	45.04	5.69	4.64
GROS_g10218	10	1926.23	916.36	1492.69	1548.4	321.34	299.19	80.27	71.72
GROS_g10579	10	20.45	26.55	42.32	41.98	32.98	27.71	2.81	1.4
GROS_g10580	10	17.16	13.95	41.95	26.48	28.54	18.11	1.5	0.83
GROS_g10655	10	67.32	59.3	69.05	58.51	33.95	34.51	1.33	1.67
GROS_g11005	10	3.6	3.2	10.03	7.2	4.18	3.88	0.22	0.32
GROS_g11140	10	13.93	8.64	33.16	14.87	14.79	16.73	2.58	4.17
GROS_g11144	10	4.49	3.97	9.02	6.46	4.96	5.07	0.31	0.27
GROS_g11245	10	5.9	7.15	9.42	9.58	4.27	3.74	0.61	0.58
[truncated: 12,309 more rows]
