# Supplementary material for: The genome of the yellow potato cyst nematode, Globodera rostochiensis, reveals insights into the basis of parasitism and virulence
Source: Genome Biol. 2016 Jun 10;17:124. doi: 10.1186/s13059-016-0985-1 (PMC4901422; doi:10.1186/s13059-016-0985-1)
Supplement: Additional file 9: Table S2. — Alien indices. (XLSX 81 kb) [file 13059_2016_985_MOESM9_ESM.xlsx]

## Sheet: AI>0
AI	query hits number	query name	best evalue Archaea	best evalue Bacteria	best evalue Viroids	best evalue Viruses	best evalue Viridiplantae	best evalue Fungi	best evalue Other	best evalue Metazoa	best hit gi	best hit prct ident	best hit org nickname	best hit org full name	best hit taxo group	best hit taxid	best hit lineage
460.517	501	GROS_g13931	-	0	-	-	-	-	-	-	738259105	65.78	Massi	Massilia sp. LC238	Bacteria	1502852	;cellular organisms;Bacteria;Proteobacteria;Betaproteobacteria;Burkholderiales;Oxalobacteraceae;Massilia;Massilia sp. LC238;
460.517	500	GROS_g04003	-	0	-	-	-	-	-	-	299776639	46.72	Prevo	Prevotella bryantii B14	Bacteria	752555	;cellular organisms;Bacteria;Bacteroidetes/Chlorobi group;Bacteroidetes;Bacteroidia;Bacteroidales;Prevotellaceae;Prevotella;Prevotella bryantii;Prevotella bryantii B14;
403.309	500	GROS_g07496	-	7e-176	-	-	-	-	-	-	651481680	55.63	Arthr	Arthrobacter sp. Br18	Bacteria	1312954	;cellular organisms;Bacteria;Actinobacteria;Actinobacteria;Actinobacteridae;Actinomycetales;Micrococcineae;Micrococcaceae;Arthrobacter;Arthrobacter sp. Br18;
366.111	501	GROS_g06000	-	1e-159	-	-	-	-	-	-	636787484	66.09	R_leg	Rhizobium leguminosarum	Bacteria	384	;cellular organisms;Bacteria;Proteobacteria;Alphaproteobacteria;Rhizobiales;Rhizobiaceae;Rhizobium/Agrobacterium group;Rhizobium;Rhizobium leguminosarum;
349.3	500	GROS_g08150	-	2e-152	-	-	-	-	-	-	737058249	64.4	A_chi	Andreprevotia chitinilytica	Bacteria	396808	;cellular organisms;Bacteria;Proteobacteria;Betaproteobacteria;Neisseriales;Chromobacteriaceae;Andreprevotia;Andreprevotia chitinilytica;
329.27	500	GROS_g02973	-	1e-143	-	-	-	-	-	-	759727843	66.56	Arthr	Arthrobacter sp. UNC362MFTsu5.1	Bacteria	1449044	;cellular organisms;Bacteria;Actinobacteria;Actinobacteria;Actinobacteridae;Actinomycetales;Micrococcineae;Micrococcaceae;Arthrobacter;Arthrobacter sp. UNC362MFTsu5.1;
290.126	500	GROS_g11570	-	1e-126	-	-	-	-	-	-	651481680	45.31	Arthr	Arthrobacter sp. Br18	Bacteria	1312954	;cellular organisms;Bacteria;Actinobacteria;Actinobacteria;Actinobacteridae;Actinomycetales;Micrococcineae;Micrococcaceae;Arthrobacter;Arthrobacter sp. Br18;
280.559	502	GROS_g09623	-	-	-	-	-	1e-144	-	7e-23	332384358	65.45	B_bas	Beauveria bassiana	Eukaryota_NO_Metazoa	176275	;cellular organisms;Eukaryota;Opisthokonta;Fungi;Dikarya;Ascomycota;saccharomyceta;Pezizomycotina;leotiomyceta;sordariomyceta;Sordariomycetes;Hypocreomycetidae;Hypocreales;Cordycipitaceae;Beauveria;Beauveria bassiana;
241.261	501	GROS_g08674	-	5e-140	-	-	-	-	-	3e-35	749201897	43.13	R_gal	Rhizobium gallicum	Bacteria	56730	;cellular organisms;Bacteria;Proteobacteria;Alphaproteobacteria;Rhizobiales;Rhizobiaceae;Rhizobium/Agrobacterium group;Rhizobium;Rhizobium gallicum;
236.473	1000	GROS_g03504	-	2e-103	-	-	-	-	-	-	640733961	65.59	L_aqu	Leifsonia aquatica	Bacteria	144185	;cellular organisms;Bacteria;Actinobacteria;Actinobacteria;Actinobacteridae;Actinomycetales;Micrococcineae;Microbacteriaceae;Leifsonia;Leifsonia aquatica;
234.171	500	GROS_g03968	-	2e-102	-	-	-	-	-	-	696300245	42.66	Pseud	Pseudomonas sp. BRG-100	Bacteria	1524267	;cellular organisms;Bacteria;Proteobacteria;Gammaproteobacteria;Pseudomonadales;Pseudomonadaceae;Pseudomonas;Pseudomonas sp. BRG-100;
234.171	500	GROS_g04978	-	-	-	-	-	2e-102	-	-	595460704	37.73	Rhizo	Rhizophagus irregularis DAOM 197198w	Eukaryota_NO_Metazoa	1432141	;cellular organisms;Eukaryota;Opisthokonta;Fungi;Glomeromycota;Glomeromycetes;Glomerales;Glomeraceae;Rhizophagus;Rhizophagus irregularis;Rhizophagus irregularis DAOM 197198w;
233.072	500	GROS_g10940	-	-	-	-	-	6e-102	-	-	595460704	37.15	Rhizo	Rhizophagus irregularis DAOM 197198w	Eukaryota_NO_Metazoa	1432141	;cellular organisms;Eukaryota;Opisthokonta;Fungi;Glomeromycota;Glomeromycetes;Glomerales;Glomeraceae;Rhizophagus;Rhizophagus irregularis;Rhizophagus irregularis DAOM 197198w;
223.351	500	GROS_g05206	-	1e-97	-	-	-	-	-	-	654567559	48.64	Chela	Chelativorans sp. J32	Bacteria	935840	;cellular organisms;Bacteria;Proteobacteria;Alphaproteobacteria;Rhizobiales;Phyllobacteriaceae;Chelativorans;Chelativorans sp. J32;
221.964	500	GROS_g08791	-	4e-97	-	-	-	-	-	-	740781075	38.84	T_aid	Terribacillus aidingensis	Bacteria	586416	;cellular organisms;Bacteria;Firmicutes;Bacilli;Bacillales;Bacillaceae;Terribacillus;Terribacillus aidingensis;
219.662	500	GROS_g14162	-	-	-	-	-	4e-96	-	-	595460704	35.23	Rhizo	Rhizophagus irregularis DAOM 197198w	Eukaryota_NO_Metazoa	1432141	;cellular organisms;Eukaryota;Opisthokonta;Fungi;Glomeromycota;Glomeromycetes;Glomerales;Glomeraceae;Rhizophagus;Rhizophagus irregularis;Rhizophagus irregularis DAOM 197198w;
214.651	500	GROS_g11129	-	6e-94	-	-	-	-	-	-	736125293	41.11	A_aqu	Adhaeribacter aquaticus	Bacteria	299567	;cellular organisms;Bacteria;Bacteroidetes/Chlorobi group;Bacteroidetes;Cytophagia;Cytophagales;Cytophagaceae;Adhaeribacter;Adhaeribacter aquaticus;
213.447	500	GROS_g07782	-	2e-93	-	-	-	-	-	-	551202889	38.98	Cytop	Cytophagales bacterium B6	Bacteria	100480	;cellular organisms;Bacteria;Bacteroidetes/Chlorobi group;Bacteroidetes;unclassified Bacteroidetes;unclassified Bacteroidetes (miscellaneous);Cytophagales bacterium B6;
208.031	501	GROS_g10583	-	9e-127	-	-	-	-	-	2e-36	739262740	43.17	Rhizo	Rhizobium sp. OV201	Bacteria	1500307	;cellular organisms;Bacteria;Proteobacteria;Alphaproteobacteria;Rhizobiales;Rhizobiaceae;Rhizobium/Agrobacterium group;Rhizobium;Rhizobium sp. OV201;
204.93	500	GROS_g13130	-	1e-89	-	-	-	-	-	-	551202889	37.68	Cytop	Cytophagales bacterium B6	Bacteria	100480	;cellular organisms;Bacteria;Bacteroidetes/Chlorobi group;Bacteroidetes;unclassified Bacteroidetes;unclassified Bacteroidetes (miscellaneous);Cytophagales bacterium B6;
203.544	500	GROS_g01727	-	4e-89	-	-	-	-	-	-	742504205	46.04	B_jap	Bradyrhizobium japonicum	Bacteria	375	;cellular organisms;Bacteria;Proteobacteria;Alphaproteobacteria;Rhizobiales;Bradyrhizobiaceae;Bradyrhizobium;Bradyrhizobium japonicum;
198.939	273	GROS_g11949	-	4e-87	-	-	-	-	-	-	737662218	51.76	Flavo	Flavobacterium sp. CF136	Bacteria	1144313	;cellular organisms;Bacteria;Bacteroidetes/Chlorobi group;Bacteroidetes;Flavobacteriia;Flavobacteriales;Flavobacteriaceae;Flavobacterium;Flavobacterium sp. CF136;
198.128	500	GROS_g06735	-	9e-87	-	-	-	-	-	-	499902108	59.17	Chela	Chelativorans sp. BNC1	Bacteria	266779	;cellular organisms;Bacteria;Proteobacteria;Alphaproteobacteria;Rhizobiales;Phyllobacteriaceae;Chelativorans;Chelativorans sp. BNC1;
193.64	500	GROS_g00775	-	8e-85	-	-	-	-	-	-	501352325	65.57	B_ind	Beijerinckia indica	Bacteria	533	;cellular organisms;Bacteria;Proteobacteria;Alphaproteobacteria;Rhizobiales;Beijerinckiaceae;Beijerinckia;Beijerinckia indica;
187.713	500	GROS_g12828	-	3e-82	-	-	-	-	-	-	551202889	38.22	Cytop	Cytophagales bacterium B6	Bacteria	100480	;cellular organisms;Bacteria;Bacteroidetes/Chlorobi group;Bacteroidetes;unclassified Bacteroidetes;unclassified Bacteroidetes (miscellaneous);Cytophagales bacterium B6;
184.9	500	GROS_g09360	-	1e-99	-	-	-	-	-	2e-19	696300245	41.92	Pseud	Pseudomonas sp. BRG-100	Bacteria	1524267	;cellular organisms;Bacteria;Proteobacteria;Gammaproteobacteria;Pseudomonadales;Pseudomonadaceae;Pseudomonas;Pseudomonas sp. BRG-100;
183.108	500	GROS_g05752	-	3e-80	-	-	-	-	-	-	518920946	49.51	Cryoc	Cryocola sp. 340MFSha3.1	Bacteria	1169145	;cellular organisms;Bacteria;Actinobacteria;Actinobacteria;Actinobacteridae;Actinomycetales;Micrococcineae;Microbacteriaceae;Cryocola;Cryocola sp. 340MFSha3.1;
181.211	500	GROS_g13541	-	-	-	-	-	2e-79	-	-	595460704	31.94	Rhizo	Rhizophagus irregularis DAOM 197198w	Eukaryota_NO_Metazoa	1432141	;cellular organisms;Eukaryota;Opisthokonta;Fungi;Glomeromycota;Glomeromycetes;Glomerales;Glomeraceae;Rhizophagus;Rhizophagus irregularis;Rhizophagus irregularis DAOM 197198w;
177.299	146	GROS_g11757	-	3e-148	-	-	-	-	-	3e-71	750666760	44.33	P_did	Prochloron didemni	Bacteria	1216	;cellular organisms;Bacteria;Cyanobacteria;Prochlorales;Prochloraceae;Prochloron;Prochloron didemni;
177.299	500	GROS_g01728	-	1e-77	-	-	-	-	-	-	657244420	40.37	M_cic	Mesorhizobium ciceri	Bacteria	39645	;cellular organisms;Bacteria;Proteobacteria;Alphaproteobacteria;Rhizobiales;Phyllobacteriaceae;Mesorhizobium;Mesorhizobium ciceri;
169.293	588	GROS_g13244	-	-	-	-	-	3e-74	-	-	595460704	40	Rhizo	Rhizophagus irregularis DAOM 197198w	Eukaryota_NO_Metazoa	1432141	;cellular organisms;Eukaryota;Opisthokonta;Fungi;Glomeromycota;Glomeromycetes;Glomerales;Glomeraceae;Rhizophagus;Rhizophagus irregularis;Rhizophagus irregularis DAOM 197198w;
164.688	500	GROS_g10423	-	3e-72	-	-	-	-	-	-	654565892	62.78	Chela	Chelativorans sp. J32	Bacteria	935840	;cellular organisms;Bacteria;Proteobacteria;Alphaproteobacteria;Rhizobiales;Phyllobacteriaceae;Chelativorans;Chelativorans sp. J32;
163.994	500	GROS_g07353	-	6e-72	-	-	-	-	-	-	737975590	54.29	B_gla	Burkholderia glathei	Bacteria	60547	;cellular organisms;Bacteria;Proteobacteria;Betaproteobacteria;Burkholderiales;Burkholderiaceae;Burkholderia;Burkholderia glathei;
155.189	490	GROS_g12468	-	4e-68	-	-	-	-	-	-	742763174	52.13	Neoch	Neochlamydia sp. TUME1	Bacteria	1478174	;cellular organisms;Bacteria;Chlamydiae/Verrucomicrobia group;Chlamydiae;Chlamydiia;Chlamydiales;Parachlamydiaceae;Neochlamydia;Neochlamydia sp. TUME1;
154.496	500	GROS_g07352	-	8e-68	-	-	-	-	-	-	515803346	48.47	Pando	Pandoraea sp. B-6	Bacteria	1204340	;cellular organisms;Bacteria;Proteobacteria;Betaproteobacteria;Burkholderiales;Burkholderiaceae;Pandoraea;Pandoraea sp. B-6;
153.58	115	GROS_g07230	-	4e-109	-	-	-	-	-	2e-42	750666760	44.1	P_did	Prochloron didemni	Bacteria	1216	;cellular organisms;Bacteria;Cyanobacteria;Prochlorales;Prochloraceae;Prochloron;Prochloron didemni;
153.58	455	GROS_g14161	-	-	-	-	-	2e-67	-	-	595460704	34.41	Rhizo	Rhizophagus irregularis DAOM 197198w	Eukaryota_NO_Metazoa	1432141	;cellular organisms;Eukaryota;Opisthokonta;Fungi;Glomeromycota;Glomeromycetes;Glomerales;Glomeraceae;Rhizophagus;Rhizophagus irregularis;Rhizophagus irregularis DAOM 197198w;
150.025	501	GROS_g06434	-	7e-94	-	-	-	-	-	1e-28	750393727	37.23	R_gra	Rhizobium grahamii	Bacteria	1120045	;cellular organisms;Bacteria;Proteobacteria;Alphaproteobacteria;Rhizobiales;Rhizobiaceae;Rhizobium/Agrobacterium group;Rhizobium;Rhizobium grahamii;
148.569	503	GROS_g08301	-	-	-	-	-	-	3e-86	1e-21	223995485	49.64	Thala	Thalassiosira pseudonana CCMP1335	Eukaryota_NO_Metazoa	296543	;cellular organisms;Eukaryota;Stramenopiles;Bacillariophyta;Coscinodiscophyceae;Thalassiosirophycidae;Thalassiosirales;Thalassiosiraceae;Thalassiosira;Thalassiosira pseudonana;Thalassiosira pseudonana CCMP1335;
145.756	282	GROS_g12134	-	5e-64	-	-	-	-	-	-	742763174	49.14	Neoch	Neochlamydia sp. TUME1	Bacteria	1478174	;cellular organisms;Bacteria;Chlamydiae/Verrucomicrobia group;Chlamydiae;Chlamydiia;Chlamydiales;Parachlamydiaceae;Neochlamydia;Neochlamydia sp. TUME1;
137.056	500	GROS_g04366	-	3e-60	-	-	-	-	-	-	654973625	45.2	Strep	Streptomyces sp. GXT6	Bacteria	711393	;cellular organisms;Bacteria;Actinobacteria;Actinobacteria;Actinobacteridae;Actinomycetales;Streptomycineae;Streptomycetaceae;Streptomyces;Streptomyces sp. GXT6;
128.945	501	GROS_g10734	-	4e-71	-	-	-	-	-	4e-15	685073681	45.97	Chlam	Chlamydia sp. 'Rubis'	Bacteria	1444712	;cellular organisms;Bacteria;Chlamydiae/Verrucomicrobia group;Chlamydiae;Chlamydiia;Chlamydiales;Chlamydiaceae;Chlamydia/Chlamydophila group;Chlamydia;Chlamydia sp. 'Rubis';
128.252	500	GROS_g10421	-	2e-56	-	-	-	-	-	-	657238118	59.28	M_cic	Mesorhizobium ciceri	Bacteria	39645	;cellular organisms;Bacteria;Proteobacteria;Alphaproteobacteria;Rhizobiales;Phyllobacteriaceae;Mesorhizobium;Mesorhizobium ciceri;
127.153	972	GROS_g05999	-	6e-56	-	-	-	-	-	-	501008902	39.12	S_med	Sinorhizobium medicae	Bacteria	110321	;cellular organisms;Bacteria;Proteobacteria;Alphaproteobacteria;Rhizobiales;Rhizobiaceae;Sinorhizobium/Ensifer group;Sinorhizobium;Sinorhizobium medicae;
123.934	501	GROS_g08299	-	-	-	-	-	-	3e-74	2e-20	223995485	49.25	Thala	Thalassiosira pseudonana CCMP1335	Eukaryota_NO_Metazoa	296543	;cellular organisms;Eukaryota;Stramenopiles;Bacillariophyta;Coscinodiscophyceae;Thalassiosirophycidae;Thalassiosirales;Thalassiosiraceae;Thalassiosira;Thalassiosira pseudonana;Thalassiosira pseudonana CCMP1335;
119.734	992	GROS_g10422	-	1e-52	-	-	-	-	-	-	550961384	59.21	Pseud	Pseudochrobactrum sp. AO18b	Bacteria	1201036	;cellular organisms;Bacteria;Proteobacteria;Alphaproteobacteria;Rhizobiales;Brucellaceae;Pseudochrobactrum;Pseudochrobactrum sp. AO18b;
119.041	598	GROS_g11594	-	2e-52	-	-	-	-	-	-	652674378	38.94	Mesor	Mesorhizobium sp. URHA0056	Bacteria	1298858	;cellular organisms;Bacteria;Proteobacteria;Alphaproteobacteria;Rhizobiales;Phyllobacteriaceae;Mesorhizobium;Mesorhizobium sp. URHA0056;
119.041	216	GROS_g10390	-	4e-64	-	-	-	-	-	2e-12	737223457	38.29	A_ave	Acidovorax avenae	Bacteria	80867	;cellular organisms;Bacteria;Proteobacteria;Betaproteobacteria;Burkholderiales;Comamonadaceae;Acidovorax;Acidovorax avenae;
118.23	500	GROS_g09735	-	9e-69	-	-	-	-	-	2e-17	490809038	30.19	R_etl	Rhizobium etli	Bacteria	29449	;cellular organisms;Bacteria;Proteobacteria;Alphaproteobacteria;Rhizobiales;Rhizobiaceae;Rhizobium/Agrobacterium group;Rhizobium;Rhizobium etli;
114.773	500	GROS_g11374	-	1e-74	-	-	-	-	-	7e-25	657764956	30.93	R_pha	Rhizobium phaseoli	Bacteria	396	;cellular organisms;Bacteria;Proteobacteria;Alphaproteobacteria;Rhizobiales;Rhizobiaceae;Rhizobium/Agrobacterium group;Rhizobium;Rhizobium phaseoli;
108.327	500	GROS_g05327	-	9e-48	-	-	-	-	-	-	647328974	38.43	D_tib	Dyadobacter tibetensis	Bacteria	1211851	;cellular organisms;Bacteria;Bacteroidetes/Chlorobi group;Bacteroidetes;Cytophagia;Cytophagales;Cytophagaceae;Dyadobacter;Dyadobacter tibetensis;
108.221	500	GROS_g08206	-	1e-47	-	-	-	-	-	-	736217285	48.08	Herba	Herbaspirillum sp. B501	Bacteria	137773	;cellular organisms;Bacteria;Proteobacteria;Betaproteobacteria;Burkholderiales;Oxalobacteraceae;Herbaspirillum;Herbaspirillum sp. B501;
108.067	503	GROS_g10855	-	-	-	-	-	7e-122	-	6e-75	752343749	64.18	Pisol	Pisolithus tinctorius Marx 270	Eukaryota_NO_Metazoa	870435	;cellular organisms;Eukaryota;Opisthokonta;Fungi;Dikarya;Basidiomycota;Agaricomycotina;Agaricomycetes;Agaricomycetidae;Boletales;Sclerodermatineae;Pisolithaceae;Pisolithus;Pisolithus tinctorius;Pisolithus tinctorius Marx 270;
106.835	272	GROS_g10525	-	-	-	-	-	4e-47	-	-	595460704	31.71	Rhizo	Rhizophagus irregularis DAOM 197198w	Eukaryota_NO_Metazoa	1432141	;cellular organisms;Eukaryota;Opisthokonta;Fungi;Glomeromycota;Glomeromycetes;Glomerales;Glomeraceae;Rhizophagus;Rhizophagus irregularis;Rhizophagus irregularis DAOM 197198w;
105.919	500	GROS_g11633	-	1e-46	-	-	-	-	-	-	551202889	32.15	Cytop	Cytophagales bacterium B6	Bacteria	100480	;cellular organisms;Bacteria;Bacteroidetes/Chlorobi group;Bacteroidetes;unclassified Bacteroidetes;unclassified Bacteroidetes (miscellaneous);Cytophagales bacterium B6;
102.007	500	GROS_g07961	-	3e-149	-	-	-	-	-	6e-105	740960360	56.09	B_pse	Burkholderia pseudomallei	Bacteria	28450	;cellular organisms;Bacteria;Proteobacteria;Betaproteobacteria;Burkholderiales;Burkholderiaceae;Burkholderia;pseudomallei group;Burkholderia pseudomallei;
99.0112	500	GROS_g09969	-	4e-56	-	-	-	-	-	4e-13	645060025	29.13	E_adh	Ensifer adhaerens	Bacteria	106592	;cellular organisms;Bacteria;Proteobacteria;Alphaproteobacteria;Rhizobiales;Rhizobiaceae;Sinorhizobium/Ensifer group;Ensifer;Ensifer adhaerens;
90.8994	500	GROS_g11397	-	3e-58	-	-	-	-	-	9e-19	657764956	30.86	R_pha	Rhizobium phaseoli	Bacteria	396	;cellular organisms;Bacteria;Proteobacteria;Alphaproteobacteria;Rhizobiales;Rhizobiaceae;Rhizobium/Agrobacterium group;Rhizobium;Rhizobium phaseoli;
89.1077	500	GROS_g11568	-	2e-93	-	-	-	-	-	1e-54	499899064	53.58	Chela	Chelativorans sp. BNC1	Bacteria	266779	;cellular organisms;Bacteria;Proteobacteria;Alphaproteobacteria;Rhizobiales;Phyllobacteriaceae;Chelativorans;Chelativorans sp. BNC1;
77.5947	501	GROS_g14232	-	1e-60	-	-	-	-	-	5e-27	657764956	31.24	R_pha	Rhizobium phaseoli	Bacteria	396	;cellular organisms;Bacteria;Proteobacteria;Alphaproteobacteria;Rhizobiales;Rhizobiaceae;Rhizobium/Agrobacterium group;Rhizobium;Rhizobium phaseoli;
73.6827	500	GROS_g07968	-	1e-32	-	-	-	-	-	-	759745227	35.8	S_ful	Streptomyces fulvoviolaceus	Bacteria	285535	;cellular organisms;Bacteria;Actinobacteria;Actinobacteria;Actinobacteridae;Actinomycetales;Streptomycineae;Streptomycetaceae;Streptomyces;Streptomyces fulvoviolaceus;
73.6827	19	GROS_g10872	-	3e-41	-	-	-	-	-	3e-09	737223457	32.81	A_ave	Acidovorax avenae	Bacteria	80867	;cellular organisms;Bacteria;Proteobacteria;Betaproteobacteria;Burkholderiales;Comamonadaceae;Acidovorax;Acidovorax avenae;
66.9981	501	GROS_g13274	-	8e-44	-	-	-	-	-	1e-14	657764956	31.42	R_pha	Rhizobium phaseoli	Bacteria	396	;cellular organisms;Bacteria;Proteobacteria;Alphaproteobacteria;Rhizobiales;Rhizobiaceae;Rhizobium/Agrobacterium group;Rhizobium;Rhizobium phaseoli;
66.0818	500	GROS_g01640	-	4e-64	-	-	-	-	-	2e-35	640278532	55.44	Amino	Aminobacter sp. J41	Bacteria	935261	;cellular organisms;Bacteria;Proteobacteria;Alphaproteobacteria;Rhizobiales;Phyllobacteriaceae;Aminobacter;Aminobacter sp. J41;
63.0861	529	GROS_g04632	-	4e-28	-	-	-	-	-	-	491281493	35.65	M_rho	Mycobacterium rhodesiae	Bacteria	36814	;cellular organisms;Bacteria;Actinobacteria;Actinobacteria;Actinobacteridae;Actinomycetales;Corynebacterineae;Mycobacteriaceae;Mycobacterium;Mycobacterium rhodesiae;
62.9807	514	GROS_g07278	-	4e-58	-	-	-	-	-	9e-31	750666760	40.24	P_did	Prochloron didemni	Bacteria	1216	;cellular organisms;Bacteria;Cyanobacteria;Prochlorales;Prochloraceae;Prochloron;Prochloron didemni;
55.7729	500	GROS_g09853	-	-	-	6e-25	-	-	-	-	300250976	24.23	Raspb	Raspberry bushy dwarf virus	Viruses	12451	;Viruses;ssRNA viruses;ssRNA positive-strand viruses, no DNA stage;Idaeovirus;Raspberry bushy dwarf virus;
46.2748	162	GROS_g08934	-	8e-21	-	-	-	-	-	-	739620187	37.41	Sphin	Sphingobium sp. ba1	Bacteria	1522072	;cellular organisms;Bacteria;Proteobacteria;Alphaproteobacteria;Sphingomonadales;Sphingomonadaceae;Sphingobium;Sphingobium sp. ba1;
46.0517	500	GROS_g07354	-	4e-50	-	-	-	-	-	4e-30	748802015	48.43	Burkh	Burkholderia sp. MR1	Bacteria	870478	;cellular organisms;Bacteria;Proteobacteria;Betaproteobacteria;Burkholderiales;Burkholderiaceae;Burkholderia;Burkholderia sp. MR1;
45.3586	500	GROS_g02972	-	6e-45	-	-	-	-	-	3e-25	759727843	56.29	Arthr	Arthrobacter sp. UNC362MFTsu5.1	Bacteria	1449044	;cellular organisms;Bacteria;Actinobacteria;Actinobacteria;Actinobacteridae;Actinomycetales;Micrococcineae;Micrococcaceae;Arthrobacter;Arthrobacter sp. UNC362MFTsu5.1;
43.056	500	GROS_g09018	-	2e-19	-	-	-	-	-	-	702911202	36.36	S_iak	Streptomyces iakyrus	Bacteria	68219	;cellular organisms;Bacteria;Actinobacteria;Actinobacteria;Actinobacteridae;Actinomycetales;Streptomycineae;Streptomycetaceae;Streptomyces;Streptomyces iakyrus;
42.4964	153	GROS_g06205	-	7e-36	-	-	-	-	-	2e-17	648671389	48.18	Methy	Methylopila sp. M107	Bacteria	1101190	;cellular organisms;Bacteria;Proteobacteria;Alphaproteobacteria;Rhizobiales;Methylocystaceae;Methylopila;Methylopila sp. M107;
42.3628	500	GROS_g08190	-	4e-19	-	-	-	-	-	-	754943671	34.38	B_kur	Burkholderia kururiensis	Bacteria	984307	;cellular organisms;Bacteria;Proteobacteria;Betaproteobacteria;Burkholderiales;Burkholderiaceae;Burkholderia;Burkholderia kururiensis;
41.9574	104	GROS_g11793	-	6e-19	-	-	-	-	-	-	739317406	26.8	Rhizo	Rhizobium sp. YR519	Bacteria	1500259	;cellular organisms;Bacteria;Proteobacteria;Alphaproteobacteria;Rhizobiales;Rhizobiaceae;Rhizobium/Agrobacterium group;Rhizobium;Rhizobium sp. YR519;
40.0602	500	GROS_g10645	-	4e-18	-	-	-	-	-	-	750333209	34.95	R_gry	Rickettsiella grylli	Bacteria	59196	;cellular organisms;Bacteria;Proteobacteria;Gammaproteobacteria;Legionellales;Coxiellaceae;Rickettsiella;Rickettsiella grylli;
39.8371	56	GROS_g05885	-	-	-	-	-	-	5e-35	1e-17	343469303	52.15	Trypa	Trypanosoma congolense IL3000	Eukaryota_NO_Metazoa	1068625	;cellular organisms;Eukaryota;Euglenozoa;Kinetoplastida;Trypanosomatidae;Trypanosoma;Nannomonas;Trypanosoma congolense;Trypanosoma congolense IL3000;
39.8371	18	GROS_g05373	-	-	-	-	-	-	2e-23	4e-06	343471780	48.55	Trypa	Trypanosoma congolense IL3000	Eukaryota_NO_Metazoa	1068625	;cellular organisms;Eukaryota;Euglenozoa;Kinetoplastida;Trypanosomatidae;Trypanosoma;Nannomonas;Trypanosoma congolense;Trypanosoma congolense IL3000;
39.8371	1395	GROS_g07342	-	-	-	-	1e-53	-	-	2e-36	302848631	34.95	Volvo	Volvox carteri f. nagariensis	Eukaryota_NO_Metazoa	3068	;cellular organisms;Eukaryota;Viridiplantae;Chlorophyta;Chlorophyceae;Chlamydomonadales;Volvocaceae;Volvox;Volvox carteri;Volvox carteri f. nagariensis;
39.1439	33	GROS_g07552	-	-	-	-	-	-	1e-17	-	71405697	35.16	Trypa	Trypanosoma cruzi strain CL Brener	Eukaryota_NO_Metazoa	353153	;cellular organisms;Eukaryota;Euglenozoa;Kinetoplastida;Trypanosomatidae;Trypanosoma;Schizotrypanum;Trypanosoma cruzi;Trypanosoma cruzi strain CL Brener;
38.0453	500	GROS_g08208	-	3e-17	-	-	-	-	-	-	754967260	63.08	B_gin	Burkholderia ginsengisoli	Bacteria	311231	;cellular organisms;Bacteria;Proteobacteria;Betaproteobacteria;Burkholderiales;Burkholderiaceae;Burkholderia;Burkholderia ginsengisoli;
36.0429	264	GROS_g13368	-	-	-	-	-	-	2e-35	9e-20	183232740	55.24	Entam	Entamoeba histolytica HM-1:IMSS	Eukaryota_NO_Metazoa	294381	;cellular organisms;Eukaryota;Amoebozoa;Archamoebae;Entamoebidae;Entamoeba;Entamoeba histolytica;Entamoeba histolytica HM-1:IMSS;
35.4551	469	GROS_g05068	-	-	-	-	4e-22	-	-	1e-06	743890745	27.56	P_eup	Populus euphratica	Eukaryota_NO_Metazoa	75702	;cellular organisms;Eukaryota;Viridiplantae;Streptophyta;Streptophytina;Embryophyta;Tracheophyta;Euphyllophyta;Spermatophyta;Magnoliophyta;Mesangiospermae;eudicotyledons;Gunneridae;Pentapetalae;rosids;fabids;Malpighiales;Salicaceae;Saliceae;Populus;Populus euphratica;
33.8456	476	GROS_g06371	-	2e-15	-	-	-	-	-	-	663295849	30	S_kat	Streptomyces katrae	Bacteria	68223	;cellular organisms;Bacteria;Actinobacteria;Actinobacteria;Actinobacteridae;Actinomycetales;Streptomycineae;Streptomycetaceae;Streptomyces;Streptomyces katrae;
33.1525	455	GROS_g05398	-	4e-15	-	-	-	-	-	-	498043513	34.25	S_aci	Streptomyces acidiscabies	Bacteria	42234	;cellular organisms;Bacteria;Actinobacteria;Actinobacteria;Actinobacteridae;Actinomycetales;Streptomycineae;Streptomycetaceae;Streptomyces;Streptomyces acidiscabies;
32.2362	500	GROS_g07355	-	1e-14	-	-	-	-	-	-	647328974	43.66	D_tib	Dyadobacter tibetensis	Bacteria	1211851	;cellular organisms;Bacteria;Bacteroidetes/Chlorobi group;Bacteroidetes;Cytophagia;Cytophagales;Cytophagaceae;Dyadobacter;Dyadobacter tibetensis;
31.543	250	GROS_g13909	-	-	-	-	-	-	2e-22	1e-08	71408769	44.44	Trypa	Trypanosoma cruzi strain CL Brener	Eukaryota_NO_Metazoa	353153	;cellular organisms;Eukaryota;Euglenozoa;Kinetoplastida;Trypanosomatidae;Trypanosoma;Schizotrypanum;Trypanosoma cruzi;Trypanosoma cruzi strain CL Brener;
31.543	8	GROS_g07579	-	-	-	-	-	2e-14	-	-	672829108	42.2	Morti	Mortierella verticillata NRRL 6337	Eukaryota_NO_Metazoa	1069443	;cellular organisms;Eukaryota;Opisthokonta;Fungi;Fungi incertae sedis;Early diverging fungal lineages;Mortierellomycotina;Mortierellales;Mortierellaceae;Mortierella;Mortierella verticillata;Mortierella verticillata NRRL 6337;
31.1376	504	GROS_g13131	-	-	-	-	3e-14	-	-	-	657983161	30.34	M_dom	Malus domestica	Eukaryota_NO_Metazoa	3750	;cellular organisms;Eukaryota;Viridiplantae;Streptophyta;Streptophytina;Embryophyta;Tracheophyta;Euphyllophyta;Spermatophyta;Magnoliophyta;Mesangiospermae;eudicotyledons;Gunneridae;Pentapetalae;rosids;fabids;Rosales;Rosaceae;Maloideae;Maleae;Malus;Malus domestica;
30.6268	500	GROS_g11569	-	1e-26	-	-	-	-	-	2e-13	654566775	66.22	Chela	Chelativorans sp. J32	Bacteria	935840	;cellular organisms;Bacteria;Proteobacteria;Alphaproteobacteria;Rhizobiales;Phyllobacteriaceae;Chelativorans;Chelativorans sp. J32;
30.6268	500	GROS_g08207	-	5e-14	-	-	-	-	-	-	759911343	49.33	Frigo	Frigoribacterium sp. MEB024	Bacteria	1589899	;cellular organisms;Bacteria;Actinobacteria;Actinobacteria;Actinobacteridae;Actinomycetales;Micrococcineae;Microbacteriaceae;Frigoribacterium;Frigoribacterium sp. MEB024;
30.1567	960	GROS_g04839	-	4e-57	-	-	-	-	-	5e-44	406874442	38.91	u_bac	uncultured bacterium	Bacteria	77133	;cellular organisms;Bacteria;environmental samples;uncultured bacterium;
29.9336	221	GROS_g11727	-	1e-13	-	-	-	-	-	-	739931568	38.02	Strep	Streptomycetaceae	Bacteria	2062	;cellular organisms;Bacteria;Actinobacteria;Actinobacteria;Actinobacteridae;Actinomycetales;Streptomycineae;Streptomycetaceae;
29.2405	500	GROS_g02362	-	2e-147	-	-	-	-	-	1e-134	550963632	47.8	Pseud	Pseudochrobactrum sp. AO18b	Bacteria	1201036	;cellular organisms;Bacteria;Proteobacteria;Alphaproteobacteria;Rhizobiales;Brucellaceae;Pseudochrobactrum;Pseudochrobactrum sp. AO18b;
28.835	220	GROS_g09961	-	3e-13	-	-	-	-	-	-	740050165	40	Strep	Streptomyces sp. NRRL S-350	Bacteria	1463902	;cellular organisms;Bacteria;Actinobacteria;Actinobacteria;Actinobacteridae;Actinomycetales;Streptomycineae;Streptomycetaceae;Streptomyces;Streptomyces sp. NRRL S-350;
28.1418	334	GROS_g12817	-	6e-13	-	-	-	-	-	-	740050165	40	Strep	Streptomyces sp. NRRL S-350	Bacteria	1463902	;cellular organisms;Bacteria;Actinobacteria;Actinobacteria;Actinobacteridae;Actinomycetales;Streptomycineae;Streptomycetaceae;Streptomyces;Streptomyces sp. NRRL S-350;
26.9379	198	GROS_g12966	-	2e-12	-	-	-	-	-	-	754208958	34.97	S_dav	Streptomyces davawensis	Bacteria	348043	;cellular organisms;Bacteria;Actinobacteria;Actinobacteria;Actinobacteridae;Actinomycetales;Streptomycineae;Streptomycetaceae;Streptomyces;Streptomyces davawensis;
26.2447	206	GROS_g03476	-	4e-12	-	-	-	-	-	-	772727527	37.5	Sacch	Saccharothrix sp. ST-888	Bacteria	1427391	;cellular organisms;Bacteria;Actinobacteria;Actinobacteria;Actinobacteridae;Actinomycetales;Pseudonocardineae;Pseudonocardiaceae;Saccharothrix;Saccharothrix sp. ST-888;
25.1743	1180	GROS_g08999	-	-	-	-	-	-	7e-48	6e-37	471202945	51.5	Entam	Entamoeba invadens IP1	Eukaryota_NO_Metazoa	370355	;cellular organisms;Eukaryota;Amoebozoa;Archamoebae;Entamoebidae;Entamoeba;Entamoeba invadens;Entamoeba invadens IP1;
25.0408	122	GROS_g13500	-	-	-	-	-	4e-23	-	3e-12	575521567	45.31	Candi	Candida tenuis ATCC 10573	Eukaryota_NO_Metazoa	590646	;cellular organisms;Eukaryota;Opisthokonta;Fungi;Dikarya;Ascomycota;saccharomyceta;Saccharomycotina;Saccharomycetes;Saccharomycetales;Debaryomycetaceae;Yamadazyma;Yamadazyma/Candida clade;Candida tenuis;Candida tenuis ATCC 10573;
24.2298	1217	GROS_g05714	-	-	-	-	-	9e-22	-	3e-11	387766290	41.25	Schiz	Schizosaccharomyces japonicus yFS275	Eukaryota_NO_Metazoa	402676	;cellular organisms;Eukaryota;Opisthokonta;Fungi;Dikarya;Ascomycota;Taphrinomycotina;Schizosaccharomycetes;Schizosaccharomycetales;Schizosaccharomycetaceae;Schizosaccharomyces;Schizosaccharomyces japonicus;Schizosaccharomyces japonicus yFS275;
23.5855	500	GROS_g06461	-	4e-61	-	-	-	-	-	7e-51	517046467	47.76	Ensif	Ensifer sp. BR816	Bacteria	1057002	;cellular organisms;Bacteria;Proteobacteria;Alphaproteobacteria;Rhizobiales;Rhizobiaceae;Sinorhizobium/Ensifer group;Ensifer;Ensifer sp. BR816;
23.3825	6	GROS_g10605	-	-	-	-	-	-	7e-11	-	13345187	34.27	P_fal	Plasmodium falciparum	Eukaryota_NO_Metazoa	5833	;cellular organisms;Eukaryota;Alveolata;Apicomplexa;Aconoidasida;Haemosporida;Plasmodium;Plasmodium (Laverania);Plasmodium falciparum;
23.2772	43	GROS_g13499	-	-	-	-	-	7e-18	-	9e-08	575521567	41.98	Candi	Candida tenuis ATCC 10573	Eukaryota_NO_Metazoa	590646	;cellular organisms;Eukaryota;Opisthokonta;Fungi;Dikarya;Ascomycota;saccharomyceta;Saccharomycotina;Saccharomycetes;Saccharomycetales;Debaryomycetaceae;Yamadazyma;Yamadazyma/Candida clade;Candida tenuis;Candida tenuis ATCC 10573;
21.9272	6	GROS_g08192	-	3e-10	-	-	-	-	-	-	737424539	41.67	F_hon	Fangia hongkongensis	Bacteria	270495	;cellular organisms;Bacteria;Proteobacteria;Gammaproteobacteria;Thiotrichales;unclassified Thiotrichales;Fangia;Fangia hongkongensis;
21.9272	112	GROS_g05724	-	3e-10	-	-	-	-	-	-	655443609	37.63	Prote	Proteobacteria bacterium JGI 0001019-D04	Bacteria	1268324	;cellular organisms;Bacteria;Proteobacteria;unclassified Proteobacteria;unclassified Proteobacteria (miscellaneous);Proteobacteria bacterium JGI 0001019-D04;
21.4164	203	GROS_g10585	-	5e-10	-	-	-	-	-	-	740000263	38.61	Strep	Streptomyces sp. NRRL F-6131	Bacteria	1463874	;cellular organisms;Bacteria;Actinobacteria;Actinobacteria;Actinobacteridae;Actinomycetales;Streptomycineae;Streptomycetaceae;Streptomyces;Streptomyces sp. NRRL F-6131;
20.0301	19	GROS_g13197	-	2e-09	-	-	-	-	-	-	515879728	54.55	Fisch	Fischerella sp. PCC 9339	Bacteria	1174528	;cellular organisms;Bacteria;Cyanobacteria;Stigonematales;Fischerella;Fischerella sp. PCC 9339;
20.0301	11	GROS_g00456	-	-	-	-	-	-	2e-09	-	145531821	42.18	Param	Paramecium tetraurelia strain d4-2	Eukaryota_NO_Metazoa	412030	;cellular organisms;Eukaryota;Alveolata;Ciliophora;Intramacronucleata;Oligohymenophorea;Peniculida;Parameciidae;Paramecium;Paramecium tetraurelia;Paramecium tetraurelia strain d4-2;
19.337	957	GROS_g02140	-	8e-104	-	-	-	-	-	2e-95	406886002	41.44	u_bac	uncultured bacterium	Bacteria	77133	;cellular organisms;Bacteria;environmental samples;uncultured bacterium;
19.2316	1493	GROS_g07485	-	-	-	-	-	4e-25	-	9e-17	387766285	43.4	Schiz	Schizosaccharomyces japonicus yFS275	Eukaryota_NO_Metazoa	402676	;cellular organisms;Eukaryota;Opisthokonta;Fungi;Dikarya;Ascomycota;Taphrinomycotina;Schizosaccharomycetes;Schizosaccharomycetales;Schizosaccharomycetaceae;Schizosaccharomyces;Schizosaccharomyces japonicus;Schizosaccharomyces japonicus yFS275;
19.1138	7	GROS_g02062	-	-	-	-	-	5e-09	-	-	749858473	51.16	Sphae	Sphaerobolus stellatus SS14	Eukaryota_NO_Metazoa	990650	;cellular organisms;Eukaryota;Opisthokonta;Fungi;Dikarya;Basidiomycota;Agaricomycotina;Agaricomycetes;Phallomycetidae;Geastrales;Sphaerobolaceae;Sphaerobolus;Sphaerobolus stellatus;Sphaerobolus stellatus SS14;
18.9315	21	GROS_g13925	-	-	-	-	-	-	6e-09	-	71405697	38.46	Trypa	Trypanosoma cruzi strain CL Brener	Eukaryota_NO_Metazoa	353153	;cellular organisms;Eukaryota;Euglenozoa;Kinetoplastida;Trypanosomatidae;Trypanosoma;Schizotrypanum;Trypanosoma cruzi;Trypanosoma cruzi strain CL Brener;
18.4207	8	GROS_g05573	-	-	-	-	-	-	1e-08	-	557196155	57.38	E_mit	Eimeria mitis	Eukaryota_NO_Metazoa	44415	;cellular organisms;Eukaryota;Alveolata;Apicomplexa;Conoidasida;Coccidia;Eucoccidiorida;Eimeriorina;Eimeriidae;Eimeria;Eimeria mitis;
18.4207	225	GROS_g13277	-	1e-08	-	-	-	-	-	-	639151831	28.24	Strep	Streptomyces sp. AW19M42	Bacteria	1379686	;cellular organisms;Bacteria;Actinobacteria;Actinobacteria;Actinobacteridae;Actinomycetales;Streptomycineae;Streptomycetaceae;Streptomyces;Streptomyces sp. AW19M42;
18.133	79	GROS_g10924	-	-	-	-	4e-16	-	-	3e-08	357508437	34.21	M_tru	Medicago truncatula	Eukaryota_NO_Metazoa	3880	;cellular organisms;Eukaryota;Viridiplantae;Streptophyta;Streptophytina;Embryophyta;Tracheophyta;Euphyllophyta;Spermatophyta;Magnoliophyta;Mesangiospermae;eudicotyledons;Gunneridae;Pentapetalae;rosids;fabids;Fabales;Fabaceae;Papilionoideae;Trifolieae;Medicago;Medicago truncatula;
17.7275	1	GROS_g12090	-	2e-08	-	-	-	-	-	-	750666760	43.21	P_did	Prochloron didemni	Bacteria	1216	;cellular organisms;Bacteria;Cyanobacteria;Prochlorales;Prochloraceae;Prochloron;Prochloron didemni;
17.7275	213	GROS_g11726	-	2e-08	-	-	-	-	-	-	662052911	36	S_mon	Streptomyces monomycini	Bacteria	371720	;cellular organisms;Bacteria;Actinobacteria;Actinobacteria;Actinobacteridae;Actinomycetales;Streptomycineae;Streptomycetaceae;Streptomyces;Streptomyces monomycini;
17.7275	502	GROS_g13216	-	-	-	-	-	-	6e-46	3e-38	586725695	31.77	Tetra	Tetrahymena thermophila SB210	Eukaryota_NO_Metazoa	312017	;cellular organisms;Eukaryota;Alveolata;Ciliophora;Intramacronucleata;Oligohymenophorea;Hymenostomatida;Tetrahymenina;Tetrahymenidae;Tetrahymena;Tetrahymena thermophila;Tetrahymena thermophila SB210;
17.7275	389	GROS_g11074	-	-	-	-	-	-	1e-14	5e-07	470455770	30.97	Acant	Acanthamoeba castellanii str. Neff	Eukaryota_NO_Metazoa	1257118	;cellular organisms;Eukaryota;Amoebozoa;Discosea;Longamoebia;Centramoebida;Acanthamoebidae;Acanthamoeba;Acanthamoeba castellanii;Acanthamoeba castellanii str. Neff;
17.0344	4	GROS_g03625	-	4e-08	-	-	-	-	-	-	748750275	36.92	Franc	Francisella sp. FSC1006	Bacteria	1547445	;cellular organisms;Bacteria;Proteobacteria;Gammaproteobacteria;Thiotrichales;Francisellaceae;Francisella;Francisella sp. FSC1006;
17.0344	51	GROS_g07933	-	4e-08	-	-	-	-	-	-	643034971	36	uncul	uncultured Rhizobium sp.	Bacteria	155567	;cellular organisms;Bacteria;Proteobacteria;Alphaproteobacteria;Rhizobiales;Rhizobiaceae;Rhizobium/Agrobacterium group;Rhizobium;environmental samples;uncultured Rhizobium sp.;
16.8112	965	GROS_g12744	-	-	-	-	-	-	1e-18	2e-11	82539404	51.33	Plasm	Plasmodium yoelii yoelii 17XNL	Eukaryota_NO_Metazoa	352914	;cellular organisms;Eukaryota;Alveolata;Apicomplexa;Aconoidasida;Haemosporida;Plasmodium;Plasmodium (Vinckeia);Plasmodium yoelii;Plasmodium yoelii yoelii;Plasmodium yoelii yoelii 17XNL;
16.6289	9	GROS_g11204	-	-	-	-	-	-	6e-08	-	457868801	48.15	Plasm	Plasmodium cynomolgi strain B	Eukaryota_NO_Metazoa	1120755	;cellular organisms;Eukaryota;Alveolata;Apicomplexa;Aconoidasida;Haemosporida;Plasmodium;Plasmodium (Plasmodium);Plasmodium cynomolgi;Plasmodium cynomolgi strain B;
16.1181	22	GROS_g02335	-	1e-07	-	-	-	-	-	-	696569268	32.61	T_daq	Thermoactinomyces daqus	Bacteria	1329516	;cellular organisms;Bacteria;Firmicutes;Bacilli;Bacillales;Thermoactinomycetaceae;Thermoactinomyces;Thermoactinomyces daqus;
16.1181	277	GROS_g10928	-	-	-	-	4e-21	-	-	4e-14	763779001	31.86	G_rai	Gossypium raimondii	Eukaryota_NO_Metazoa	29730	;cellular organisms;Eukaryota;Viridiplantae;Streptophyta;Streptophytina;Embryophyta;Tracheophyta;Euphyllophyta;Spermatophyta;Magnoliophyta;Mesangiospermae;eudicotyledons;Gunneridae;Pentapetalae;rosids;malvids;Malvales;Malvaceae;Malvoideae;Gossypium;Gossypium raimondii;
15.4249	30	GROS_g04043	-	-	-	-	-	-	2e-11	0.0001	124809590	30.77	Plasm	Plasmodium falciparum 3D7	Eukaryota_NO_Metazoa	36329	;cellular organisms;Eukaryota;Alveolata;Apicomplexa;Aconoidasida;Haemosporida;Plasmodium;Plasmodium (Laverania);Plasmodium falciparum;Plasmodium falciparum 3D7;
15.2018	500	GROS_g02476	-	1e-43	-	-	-	-	-	4e-37	654766886	44.38	B_oxy	Burkholderia oxyphila	Bacteria	614212	;cellular organisms;Bacteria;Proteobacteria;Betaproteobacteria;Burkholderiales;Burkholderiaceae;Burkholderia;Burkholderia oxyphila;
14.7318	3	GROS_g07069	4e-07	-	-	-	-	-	-	-	668355059	24.31	Archa	Archaeoglobus fulgidus DSM 8774	Archaea	1344584	;cellular organisms;Archaea;Euryarchaeota;Archaeoglobi;Archaeoglobales;Archaeoglobaceae;Archaeoglobus;Archaeoglobus fulgidus;Archaeoglobus fulgidus DSM 8774;
14.6628	782	GROS_g11804	-	-	-	-	-	-	3e-90	7e-84	586738376	36.66	Tetra	Tetrahymena thermophila SB210	Eukaryota_NO_Metazoa	312017	;cellular organisms;Eukaryota;Alveolata;Ciliophora;Intramacronucleata;Oligohymenophorea;Hymenostomatida;Tetrahymenina;Tetrahymenidae;Tetrahymena;Tetrahymena thermophila;Tetrahymena thermophila SB210;
14.5087	500	GROS_g12734	-	3e-18	-	-	-	-	-	6e-12	696596623	35.4	Oscil	Oscillibacter sp. ER4	Bacteria	1519439	;cellular organisms;Bacteria;Firmicutes;Clostridia;Clostridiales;Oscillospiraceae;Oscillibacter;Oscillibacter sp. ER4;
14.3263	7	GROS_g13415	-	-	-	-	-	6e-07	-	-	750966001	30.94	Pisol	Pisolithus microcarpus 441	Eukaryota_NO_Metazoa	765257	;cellular organisms;Eukaryota;Opisthokonta;Fungi;Dikarya;Basidiomycota;Agaricomycotina;Agaricomycetes;Agaricomycetidae;Boletales;Sclerodermatineae;Pisolithaceae;Pisolithus;Pisolithus microcarpus;Pisolithus microcarpus 441;
14.3263	6	GROS_g09692	-	-	-	-	-	-	6e-07	-	676391629	30.49	A_ano	Aureococcus anophagefferens	Eukaryota_NO_Metazoa	44056	;cellular organisms;Eukaryota;Stramenopiles;Pelagophyceae;Pelagomonadales;Aureococcus;Aureococcus anophagefferens;
14.3263	5	GROS_g10918	-	-	-	-	-	-	6e-07	-	161752	28.26	T_the	Tetrahymena thermophila	Eukaryota_NO_Metazoa	5911	;cellular organisms;Eukaryota;Alveolata;Ciliophora;Intramacronucleata;Oligohymenophorea;Hymenostomatida;Tetrahymenina;Tetrahymenidae;Tetrahymena;Tetrahymena thermophila;
14.3263	6	GROS_g07238	-	-	-	6e-07	-	-	-	-	674660328	28.12	Ball	Ball python nidovirus	Viruses	1535248	;Viruses;ssRNA viruses;ssRNA positive-strand viruses, no DNA stage;Nidovirales;unclassified Nidovirales;Ball python nidovirus;
14.0668	545	GROS_g10777	-	-	-	-	-	-	7e-89	9e-83	118386049	29.23	T_the	Tetrahymena thermophila	Eukaryota_NO_Metazoa	5911	;cellular organisms;Eukaryota;Alveolata;Ciliophora;Intramacronucleata;Oligohymenophorea;Hymenostomatida;Tetrahymenina;Tetrahymenidae;Tetrahymena;Tetrahymena thermophila;
14.0387	41	GROS_g13615	-	8e-07	-	-	-	-	-	-	696522380	45.76	S_arb	Sinorhizobium arboris	Bacteria	76745	;cellular organisms;Bacteria;Proteobacteria;Alphaproteobacteria;Rhizobiales;Rhizobiaceae;Sinorhizobium/Ensifer group;Sinorhizobium;Sinorhizobium arboris;
13.9209	5	GROS_g13802	-	-	-	-	9e-07	-	-	-	731378711	33.04	Beta	Beta vulgaris subsp. vulgaris	Eukaryota_NO_Metazoa	3555	;cellular organisms;Eukaryota;Viridiplantae;Streptophyta;Streptophytina;Embryophyta;Tracheophyta;Euphyllophyta;Spermatophyta;Magnoliophyta;Mesangiospermae;eudicotyledons;Gunneridae;Pentapetalae;Caryophyllales;Amaranthaceae;Beta;Beta vulgaris;Beta vulgaris subsp. vulgaris;
13.8155	2040	GROS_g07326	-	-	-	-	-	1e-25	-	1e-19	387766290	36.08	Schiz	Schizosaccharomyces japonicus yFS275	Eukaryota_NO_Metazoa	402676	;cellular organisms;Eukaryota;Opisthokonta;Fungi;Dikarya;Ascomycota;Taphrinomycotina;Schizosaccharomycetes;Schizosaccharomycetales;Schizosaccharomycetaceae;Schizosaccharomyces;Schizosaccharomyces japonicus;Schizosaccharomyces japonicus yFS275;
13.8155	1054	GROS_g12771	-	-	-	-	-	-	5e-18	5e-12	145475943	27.1	Param	Paramecium tetraurelia strain d4-2	Eukaryota_NO_Metazoa	412030	;cellular organisms;Eukaryota;Alveolata;Ciliophora;Intramacronucleata;Oligohymenophorea;Peniculida;Parameciidae;Paramecium;Paramecium tetraurelia;Paramecium tetraurelia strain d4-2;
13.5924	83	GROS_g13297	-	-	-	-	-	-	5e-11	4e-05	641583177	43.75	P_rei	Plasmodium reichenowi	Eukaryota_NO_Metazoa	5854	;cellular organisms;Eukaryota;Alveolata;Apicomplexa;Aconoidasida;Haemosporida;Plasmodium;Plasmodium (Laverania);Plasmodium reichenowi;
13.5642	17	GROS_g09240	-	9e-10	-	-	-	-	-	0.0007	515879728	44	Fisch	Fischerella sp. PCC 9339	Bacteria	1174528	;cellular organisms;Bacteria;Cyanobacteria;Stigonematales;Fischerella;Fischerella sp. PCC 9339;
13.5278	2635	GROS_g05710	-	-	-	-	-	-	4e-49	3e-43	551646009	28.89	Guill	Guillardia theta CCMP2712	Eukaryota_NO_Metazoa	905079	;cellular organisms;Eukaryota;Cryptophyta;Pyrenomonadales;Geminigeraceae;Guillardia;Guillardia theta;Guillardia theta CCMP2712;
13.3047	2494	GROS_g09399	-	1e-25	-	-	-	-	-	6e-20	547218705	39.77	Brach	Brachyspira sp. CAG:700	Bacteria	1262760	;cellular organisms;Bacteria;Spirochaetes;Spirochaetia;Spirochaetales;Brachyspiraceae;Brachyspira;environmental samples;Brachyspira sp. CAG:700;
13.1224	500	GROS_g11033	-	1e-69	-	-	-	-	-	5e-64	522190732	59.89	R_mas	Reyranella massiliensis	Bacteria	445220	;cellular organisms;Bacteria;Proteobacteria;Alphaproteobacteria;Rhodospirillales;unclassified Rhodospirillales;Reyranella;Reyranella massiliensis;
13.1224	470	GROS_g04699	-	2e-13	-	-	-	-	-	1e-07	757461599	48.81	N_men	Neisseria meningitidis	Bacteria	487	;cellular organisms;Bacteria;Proteobacteria;Betaproteobacteria;Neisseriales;Neisseriaceae;Neisseria;Neisseria meningitidis;
13.1224	19	GROS_g04383	-	-	-	-	-	-	2e-06	-	570933737	42.76	P_kno	Plasmodium knowlesi	Eukaryota_NO_Metazoa	5850	;cellular organisms;Eukaryota;Alveolata;Apicomplexa;Aconoidasida;Haemosporida;Plasmodium;Plasmodium (Plasmodium);Plasmodium knowlesi;
13.1224	500	GROS_g09777	-	4e-11	-	-	-	-	-	2e-05	646881705	32.37	P_act	Pontibacter actiniarum	Bacteria	323450	;cellular organisms;Bacteria;Bacteroidetes/Chlorobi group;Bacteroidetes;Cytophagia;Cytophagales;Cytophagaceae;Pontibacter;Pontibacter actiniarum;
13.1224	3	GROS_g13388	-	-	-	-	-	2e-06	-	-	749831660	27.6	Paxil	Paxillus involutus ATCC 200175	Eukaryota_NO_Metazoa	664439	;cellular organisms;Eukaryota;Opisthokonta;Fungi;Dikarya;Basidiomycota;Agaricomycotina;Agaricomycetes;Agaricomycetidae;Boletales;Paxilineae;Paxillaceae;Paxillus;Paxillus involutus;Paxillus involutus ATCC 200175;
12.8992	238	GROS_g02809	-	1e-12	-	-	-	-	-	4e-07	652506245	44.58	Pepto	Peptostreptococcaceae bacterium VA2	Bacteria	1476973	;cellular organisms;Bacteria;Firmicutes;Clostridia;Clostridiales;Peptostreptococcaceae;unclassified Peptostreptococcaceae;unclassified Peptostreptococcaceae (miscellaneous);Peptostreptococcaceae bacterium VA2;
12.7657	332	GROS_g02441	-	2e-13	-	-	-	-	-	7e-08	497734509	35.65	S_cha	Streptomyces chartreusis	Bacteria	1969	;cellular organisms;Bacteria;Actinobacteria;Actinobacteria;Actinobacteridae;Actinomycetales;Streptomycineae;Streptomycetaceae;Streptomyces;Streptomyces chartreusis;
12.7169	390	GROS_g07341	-	3e-10	-	-	-	-	-	0.0001	388435707	65.79	Rhoda	Rhodanobacter fulvus Jip2	Bacteria	1163408	;cellular organisms;Bacteria;Proteobacteria;Gammaproteobacteria;Xanthomonadales;Xanthomonadaceae;Rhodanobacter;Rhodanobacter fulvus;Rhodanobacter fulvus Jip2;
12.7169	12	GROS_g12525	-	-	-	-	-	-	3e-06	-	223995821	61.54	Thala	Thalassiosira pseudonana CCMP1335	Eukaryota_NO_Metazoa	296543	;cellular organisms;Eukaryota;Stramenopiles;Bacillariophyta;Coscinodiscophyceae;Thalassiosirophycidae;Thalassiosirales;Thalassiosiraceae;Thalassiosira;Thalassiosira pseudonana;Thalassiosira pseudonana CCMP1335;
12.7169	4	GROS_g00001	-	-	-	-	-	-	3e-06	-	749155279	47.22	G_nip	Gregarina niphandrodes	Eukaryota_NO_Metazoa	110365	;cellular organisms;Eukaryota;Alveolata;Apicomplexa;Conoidasida;Gregarinasina;Eugregarinorida;Gregarinidae;Gregarina;Gregarina niphandrodes;
12.7169	648	GROS_g08956	-	-	-	-	-	9e-71	-	3e-65	227904847	44.69	R_int	Rhizophagus intraradices	Eukaryota_NO_Metazoa	4876	;cellular organisms;Eukaryota;Opisthokonta;Fungi;Glomeromycota;Glomeromycetes;Glomerales;Glomeraceae;Rhizophagus;Rhizophagus intraradices;
12.7169	927	GROS_g09788	-	-	-	-	-	9e-50	-	3e-44	530541420	39.66	Nosem	Nosema apis BRL 01	Eukaryota_NO_Metazoa	1037528	;cellular organisms;Eukaryota;Opisthokonta;Fungi;Microsporidia;Apansporoblastina;Nosematidae;Nosema;Nosema apis;Nosema apis BRL 01;
12.7169	7	GROS_g10514	-	3e-06	-	-	-	-	-	-	770469704	36.26	Gemin	Geminocystis sp. NIES-3708	Bacteria	1615909	;cellular organisms;Bacteria;Cyanobacteria;Oscillatoriophycideae;Chroococcales;Geminocystis;Geminocystis sp. NIES-3708;
12.7169	6	GROS_g09355	-	3e-06	-	-	-	-	-	-	737424539	32.2	F_hon	Fangia hongkongensis	Bacteria	270495	;cellular organisms;Bacteria;Proteobacteria;Gammaproteobacteria;Thiotrichales;unclassified Thiotrichales;Fangia;Fangia hongkongensis;
12.7169	8	GROS_g08025	-	-	-	-	-	3e-06	-	-	255727729	29.17	Candi	Candida tropicalis MYA-3404	Eukaryota_NO_Metazoa	294747	;cellular organisms;Eukaryota;Opisthokonta;Fungi;Dikarya;Ascomycota;saccharomyceta;Saccharomycotina;Saccharomycetes;Saccharomycetales;Debaryomycetaceae;Candida/Lodderomyces clade;Candida;Candida tropicalis;Candida tropicalis MYA-3404;
12.7169	14	GROS_g11537	-	-	-	-	-	-	3e-06	-	588318568	26.92	Phyto	Phytomonas sp. isolate EM1	Eukaryota_NO_Metazoa	134006	;cellular organisms;Eukaryota;Euglenozoa;Kinetoplastida;Trypanosomatidae;Phytomonas;unclassified Phytomonas;Phytomonas sp. isolate EM1;
12.6115	9	GROS_g09831	-	2e-13	-	-	-	-	-	6e-08	652523938	35.78	G_sha	Gordonia shandongensis	Bacteria	376351	;cellular organisms;Bacteria;Actinobacteria;Actinobacteria;Actinobacteridae;Actinomycetales;Corynebacterineae;Gordoniaceae;Gordonia;Gordonia shandongensis;
12.4292	3	GROS_g09245	-	4e-06	-	-	-	-	-	-	736831787	30.43	E_num	Endozoicomonas numazuensis	Bacteria	1137799	;cellular organisms;Bacteria;Proteobacteria;Gammaproteobacteria;Oceanospirillales;Hahellaceae;Endozoicomonas;Endozoicomonas numazuensis;
12.3602	113	GROS_g13524	-	-	-	-	-	3e-16	-	7e-11	238500167	34.66	Asper	Aspergillus flavus NRRL3357	Eukaryota_NO_Metazoa	332952	;cellular organisms;Eukaryota;Opisthokonta;Fungi;Dikarya;Ascomycota;saccharomyceta;Pezizomycotina;leotiomyceta;Eurotiomycetes;Eurotiomycetidae;Eurotiales;Aspergillaceae;Aspergillus;Aspergillus flavus;Aspergillus flavus NRRL3357;
12.2061	83	GROS_g13229	-	4e-10	-	-	-	-	-	8e-05	696522380	43.02	S_arb	Sinorhizobium arboris	Bacteria	76745	;cellular organisms;Bacteria;Proteobacteria;Alphaproteobacteria;Rhizobiales;Rhizobiaceae;Sinorhizobium/Ensifer group;Sinorhizobium;Sinorhizobium arboris;
12.2061	529	GROS_g03624	-	-	-	-	-	-	1e-13	2e-08	551634423	29.76	Guill	Guillardia theta CCMP2712	Eukaryota_NO_Metazoa	905079	;cellular organisms;Eukaryota;Cryptophyta;Pyrenomonadales;Geminigeraceae;Guillardia;Guillardia theta;Guillardia theta CCMP2712;
12.2061	92	GROS_g07857	-	4e-13	-	-	-	-	-	8e-08	751910568	26.28	Sulfu	Sulfurovum sp. FS06-10	Bacteria	1539064	;cellular organisms;Bacteria;Proteobacteria;delta/epsilon subdivisions;Epsilonproteobacteria;unclassified Epsilonproteobacteria;Sulfurovum;Sulfurovum sp. FS06-10;
12.1007	502	GROS_g14220	-	-	-	-	-	5e-23	-	9e-18	729180515	38.5	T_hem	Torrubiella hemipterigena	Eukaryota_NO_Metazoa	1531966	;cellular organisms;Eukaryota;Opisthokonta;Fungi;Dikarya;Ascomycota;saccharomyceta;Pezizomycotina;leotiomyceta;sordariomyceta;Sordariomycetes;Hypocreomycetidae;Hypocreales;Clavicipitaceae;Torrubiella;Torrubiella hemipterigena;
11.8696	1	GROS_g11967	-	-	-	-	-	7e-06	-	-	528293900	23.78	Blume	Blumeria graminis f. sp. hordei DH14	Eukaryota_NO_Metazoa	546991	;cellular organisms;Eukaryota;Opisthokonta;Fungi;Dikarya;Ascomycota;saccharomyceta;Pezizomycotina;leotiomyceta;sordariomyceta;Leotiomycetes;Erysiphales;Erysiphaceae;Blumeria;Blumeria graminis;Blumeria graminis f. sp. hordei;Blumeria graminis f. sp. hordei DH14;
11.7361	3	GROS_g09087	-	8e-06	-	-	-	-	-	-	727067970	33.33	Solem	Solemya velum gill symbiont	Bacteria	2340	;cellular organisms;Bacteria;Proteobacteria;Gammaproteobacteria;unclassified Gammaproteobacteria;sulfur-oxidizing symbionts;Solemya velum gill symbiont;
11.6183	6	GROS_g04467	-	-	-	-	-	-	9e-06	-	470268738	44.8	D_fas	Dictyostelium fasciculatum	Eukaryota_NO_Metazoa	261658	;cellular organisms;Eukaryota;Amoebozoa;Mycetozoa;Dictyosteliida;Dictyostelium;Dictyostelium fasciculatum;
11.5129	500	GROS_g04505	-	2e-59	-	-	-	-	-	2e-54	654489867	68.94	Halom	Halomonas	Bacteria	2745	;cellular organisms;Bacteria;Proteobacteria;Gammaproteobacteria;Oceanospirillales;Halomonadaceae;Halomonas;
11.5129	3	GROS_g08264	-	-	-	-	-	-	1e-05	-	457874886	47.37	Plasm	Plasmodium cynomolgi strain B	Eukaryota_NO_Metazoa	1120755	;cellular organisms;Eukaryota;Alveolata;Apicomplexa;Aconoidasida;Haemosporida;Plasmodium;Plasmodium (Plasmodium);Plasmodium cynomolgi;Plasmodium cynomolgi strain B;
11.5129	500	GROS_g09531	-	5e-34	-	-	-	-	-	5e-29	551339130	45.34	S_tro	Spongiibacter tropicus	Bacteria	454602	;cellular organisms;Bacteria;Proteobacteria;Gammaproteobacteria;unclassified Gammaproteobacteria;Spongiibacter;Spongiibacter tropicus;
11.5129	1654	GROS_g07343	-	-	-	-	-	2e-30	-	2e-25	387766290	38.66	Schiz	Schizosaccharomyces japonicus yFS275	Eukaryota_NO_Metazoa	402676	;cellular organisms;Eukaryota;Opisthokonta;Fungi;Dikarya;Ascomycota;Taphrinomycotina;Schizosaccharomycetes;Schizosaccharomycetales;Schizosaccharomycetaceae;Schizosaccharomyces;Schizosaccharomyces japonicus;Schizosaccharomyces japonicus yFS275;
11.5129	46	GROS_g09855	-	-	-	-	-	-	3e-11	3e-06	124514066	37.3	Plasm	Plasmodium falciparum 3D7	Eukaryota_NO_Metazoa	36329	;cellular organisms;Eukaryota;Alveolata;Apicomplexa;Aconoidasida;Haemosporida;Plasmodium;Plasmodium (Laverania);Plasmodium falciparum;Plasmodium falciparum 3D7;
11.5129	46	GROS_g11884	-	7e-10	-	-	-	-	-	7e-05	653040795	35.43	Robin	Robinsoniella sp. KNHs210	Bacteria	1469950	;cellular organisms;Bacteria;Firmicutes;Clostridia;Clostridiales;Lachnospiraceae;Robinsoniella;Robinsoniella sp. KNHs210;
11.5129	3283	GROS_g01657	-	-	-	-	-	-	1e-63	1e-58	123507472	29.48	Trich	Trichomonas vaginalis G3	Eukaryota_NO_Metazoa	412133	;cellular organisms;Eukaryota;Parabasalia;Trichomonadida;Trichomonadidae;Trichomonas;Trichomonas vaginalis;Trichomonas vaginalis G3;
11.5129	68	GROS_g13456	-	1e-11	-	-	-	-	-	1e-06	765539952	27.87	Anoxy	Anoxybacillus sp. ATCC BAA-2555	Bacteria	1490051	;cellular organisms;Bacteria;Firmicutes;Bacilli;Bacillales;Bacillaceae;Anoxybacillus;Anoxybacillus sp. ATCC BAA-2555;
10.9251	508	GROS_g00205	-	-	-	-	9e-15	-	-	5e-10	729375715	35.71	T_has	Tarenaya hassleriana	Eukaryota_NO_Metazoa	28532	;cellular organisms;Eukaryota;Viridiplantae;Streptophyta;Streptophytina;Embryophyta;Tracheophyta;Euphyllophyta;Spermatophyta;Magnoliophyta;Mesangiospermae;eudicotyledons;Gunneridae;Pentapetalae;rosids;malvids;Brassicales;Cleomaceae;Tarenaya;Tarenaya hassleriana;
10.8198	1	GROS_g01312	-	-	-	-	-	-	2e-05	-	401401073	47.62	Neosp	Neospora caninum Liverpool	Eukaryota_NO_Metazoa	572307	;cellular organisms;Eukaryota;Alveolata;Apicomplexa;Conoidasida;Coccidia;Eucoccidiorida;Eimeriorina;Sarcocystidae;Neospora;Neospora caninum;Neospora caninum Liverpool;
10.8198	242	GROS_g12244	-	6e-22	-	-	-	-	-	3e-17	354815263	45.11	nd	[Clostridium] citroniae WAL-17108	Bacteria	742733	;cellular organisms;Bacteria;Firmicutes;Clostridia;Clostridiales;Lachnospiraceae;Lachnoclostridium;[Clostridium] citroniae;[Clostridium] citroniae WAL-17108;
10.8198	10	GROS_g13581	-	-	-	-	-	2e-05	-	-	751831625	42.5	Rhizo	Rhizoctonia solani AG-1 IB	Eukaryota_NO_Metazoa	1108050	;cellular organisms;Eukaryota;Opisthokonta;Fungi;Dikarya;Basidiomycota;Agaricomycotina;Agaricomycetes;Agaricomycetes incertae sedis;Cantharellales;Ceratobasidiaceae;mitosporic Ceratobasidiaceae;Rhizoctonia;Rhizoctonia solani;Rhizoctonia solani AG-1 IB;
10.8198	1401	GROS_g06796	-	-	-	-	-	1e-24	-	5e-20	396480997	42.19	Lepto	Leptosphaeria maculans JN3	Eukaryota_NO_Metazoa	985895	;cellular organisms;Eukaryota;Opisthokonta;Fungi;Dikarya;Ascomycota;saccharomyceta;Pezizomycotina;leotiomyceta;dothideomyceta;Dothideomycetes;Pleosporomycetidae;Pleosporales;Pleosporineae;Leptosphaeriaceae;Leptosphaeria;Leptosphaeria maculans complex;Leptosphaeria maculans;Leptosphaeria maculans 'brassicae' group;Leptosphaeria maculans JN3;
10.8198	3	GROS_g06279	-	2e-05	-	-	-	-	-	-	769362742	35.33	Clost	Clostridium sp. FS41	Bacteria	1609975	;cellular organisms;Bacteria;Firmicutes;Clostridia;Clostridiales;Clostridiaceae;Clostridium;Clostridium sp. FS41;
10.8198	32	GROS_g06999	-	2e-05	-	-	-	-	-	-	639272082	30.58	Brady	Bradyrhizobium	Bacteria	374	;cellular organisms;Bacteria;Proteobacteria;Alphaproteobacteria;Rhizobiales;Bradyrhizobiaceae;Bradyrhizobium;
10.8198	572	GROS_g13804	-	-	-	-	-	6e-23	-	3e-18	661175042	28.74	Licht	Lichtheimia corymbifera JMRC:FSU:9682	Eukaryota_NO_Metazoa	1263082	;cellular organisms;Eukaryota;Opisthokonta;Fungi;Fungi incertae sedis;Early diverging fungal lineages;Mucoromycotina;Mucorales;Lichtheimiaceae;Lichtheimia;Lichtheimia corymbifera;Lichtheimia corymbifera JMRC:FSU:9682;
10.8198	1	GROS_g09738	-	-	-	-	-	-	2e-05	-	471189636	28.66	Entam	Entamoeba invadens IP1	Eukaryota_NO_Metazoa	370355	;cellular organisms;Eukaryota;Amoebozoa;Archamoebae;Entamoebidae;Entamoeba;Entamoeba invadens;Entamoeba invadens IP1;
10.8198	217	GROS_g13269	-	2e-14	-	-	-	-	-	1e-09	500593018	28.19	Rosei	Roseiflexus sp. RS-1	Bacteria	357808	;cellular organisms;Bacteria;Chloroflexi;Chloroflexia;Chloroflexales;Roseiflexineae;Roseiflexaceae;Roseiflexus;Roseiflexus sp. RS-1;
10.5966	502	GROS_g12390	-	-	-	-	-	-	2e-25	8e-21	586738376	38.81	Tetra	Tetrahymena thermophila SB210	Eukaryota_NO_Metazoa	312017	;cellular organisms;Eukaryota;Alveolata;Ciliophora;Intramacronucleata;Oligohymenophorea;Hymenostomatida;Tetrahymenina;Tetrahymenidae;Tetrahymena;Tetrahymena thermophila;Tetrahymena thermophila SB210;
10.4143	500	GROS_g04506	-	6e-47	-	-	-	-	-	2e-42	500166589	65.55	R_sph	Rhodobacter sphaeroides	Bacteria	1063	;cellular organisms;Bacteria;Proteobacteria;Alphaproteobacteria;Rhodobacterales;Rhodobacteraceae;Rhodobacter;Rhodobacter sphaeroides;
10.4143	500	GROS_g12578	-	6e-23	-	-	-	-	-	2e-18	517137961	51.49	R_gia	Rhizobium giardinii	Bacteria	56731	;cellular organisms;Bacteria;Proteobacteria;Alphaproteobacteria;Rhizobiales;Rhizobiaceae;Rhizobium/Agrobacterium group;Rhizobium;Rhizobium giardinii;
10.4143	3	GROS_g08213	-	3e-05	-	-	-	-	-	-	410397233	41.67	Acine	Acinetobacter baumannii Naval-21	Bacteria	903923	;cellular organisms;Bacteria;Proteobacteria;Gammaproteobacteria;Pseudomonadales;Moraxellaceae;Acinetobacter;Acinetobacter calcoaceticus/baumannii complex;Acinetobacter baumannii;Acinetobacter baumannii Naval-21;
10.4143	13	GROS_g07614	-	-	-	-	3e-05	-	-	-	657403049	39.29	M_tru	Medicago truncatula	Eukaryota_NO_Metazoa	3880	;cellular organisms;Eukaryota;Viridiplantae;Streptophyta;Streptophytina;Embryophyta;Tracheophyta;Euphyllophyta;Spermatophyta;Magnoliophyta;Mesangiospermae;eudicotyledons;Gunneridae;Pentapetalae;rosids;fabids;Fabales;Fabaceae;Papilionoideae;Trifolieae;Medicago;Medicago truncatula;
10.4143	2	GROS_g05333	-	-	-	-	-	-	3e-05	-	523576919	31.07	Toxop	Toxoplasma gondii GT1	Eukaryota_NO_Metazoa	507601	;cellular organisms;Eukaryota;Alveolata;Apicomplexa;Conoidasida;Coccidia;Eucoccidiorida;Eimeriorina;Sarcocystidae;Toxoplasma;Toxoplasma gondii;Toxoplasma gondii GT1;
10.4143	8	GROS_g11610	-	3e-05	-	-	-	-	-	-	603662423	28.78	B_hen	Bartonella henselae	Bacteria	38323	;cellular organisms;Bacteria;Proteobacteria;Alphaproteobacteria;Rhizobiales;Bartonellaceae;Bartonella;Bartonella henselae;
10.4143	500	GROS_g14158	-	-	-	-	-	3e-15	-	1e-10	380494995	28.52	C_hig	Colletotrichum higginsianum	Eukaryota_NO_Metazoa	80884	;cellular organisms;Eukaryota;Opisthokonta;Fungi;Dikarya;Ascomycota;saccharomyceta;Pezizomycotina;leotiomyceta;sordariomyceta;Sordariomycetes;Hypocreomycetidae;Glomerellales;Glomerellaceae;Colletotrichum;Colletotrichum higginsianum;
10.1266	21	GROS_g10386	-	-	-	-	-	-	8e-09	0.0002	457878354	47.69	Plasm	Plasmodium cynomolgi strain B	Eukaryota_NO_Metazoa	1120755	;cellular organisms;Eukaryota;Alveolata;Apicomplexa;Aconoidasida;Haemosporida;Plasmodium;Plasmodium (Plasmodium);Plasmodium cynomolgi;Plasmodium cynomolgi strain B;
10.1266	10	GROS_g13770	-	4e-05	-	-	-	-	-	-	490032189	38.14	R_rub	Rhodococcus ruber	Bacteria	1830	;cellular organisms;Bacteria;Actinobacteria;Actinobacteria;Actinobacteridae;Actinomycetales;Corynebacterineae;Nocardiaceae;Rhodococcus;Rhodococcus ruber;
10.1266	45	GROS_g08166	-	-	-	-	4e-05	-	-	-	357508437	27.2	M_tru	Medicago truncatula	Eukaryota_NO_Metazoa	3880	;cellular organisms;Eukaryota;Viridiplantae;Streptophyta;Streptophytina;Embryophyta;Tracheophyta;Euphyllophyta;Spermatophyta;Magnoliophyta;Mesangiospermae;eudicotyledons;Gunneridae;Pentapetalae;rosids;fabids;Fabales;Fabaceae;Papilionoideae;Trifolieae;Medicago;Medicago truncatula;
10.1266	500	GROS_g13211	-	4e-16	-	-	-	-	-	1e-11	655075870	26.88	R_lim	Runella limosa	Bacteria	370978	;cellular organisms;Bacteria;Bacteroidetes/Chlorobi group;Bacteroidetes;Cytophagia;Cytophagales;Cytophagaceae;Runella;Runella limosa;
9.90349	1	GROS_g13298	-	5e-05	-	-	-	-	-	-	746579851	64.86	P_lut	Pseudoalteromonas luteoviolacea	Bacteria	43657	;cellular organisms;Bacteria;Proteobacteria;Gammaproteobacteria;Alteromonadales;Pseudoalteromonadaceae;Pseudoalteromonas;Pseudoalteromonas luteoviolacea;
9.90349	2	GROS_g07856	-	-	-	-	-	5e-05	-	-	595457830	50	Rhizo	Rhizophagus irregularis DAOM 197198w	Eukaryota_NO_Metazoa	1432141	;cellular organisms;Eukaryota;Opisthokonta;Fungi;Glomeromycota;Glomeromycetes;Glomerales;Glomeraceae;Rhizophagus;Rhizophagus irregularis;Rhizophagus irregularis DAOM 197198w;
9.90349	1294	GROS_g10041	-	-	-	-	-	1e-25	-	2e-21	387766285	36.36	Schiz	Schizosaccharomyces japonicus yFS275	Eukaryota_NO_Metazoa	402676	;cellular organisms;Eukaryota;Opisthokonta;Fungi;Dikarya;Ascomycota;Taphrinomycotina;Schizosaccharomycetes;Schizosaccharomycetales;Schizosaccharomycetaceae;Schizosaccharomyces;Schizosaccharomyces japonicus;Schizosaccharomyces japonicus yFS275;
9.90349	3	GROS_g01670	-	-	-	-	-	-	5e-05	-	154332974	30.58	Leish	Leishmania braziliensis MHOM/BR/75/M2904	Eukaryota_NO_Metazoa	420245	;cellular organisms;Eukaryota;Euglenozoa;Kinetoplastida;Trypanosomatidae;Leishmaniinae;Leishmania;Viannia;Leishmania braziliensis species complex;Leishmania braziliensis;Leishmania braziliensis MHOM/BR/75/M2904;
9.90349	5	GROS_g09111	-	-	-	-	-	5e-05	-	-	385305975	26.67	Brett	Brettanomyces bruxellensis AWRI1499	Eukaryota_NO_Metazoa	1124627	;cellular organisms;Eukaryota;Opisthokonta;Fungi;Dikarya;Ascomycota;saccharomyceta;Saccharomycotina;Saccharomycetes;Saccharomycetales;Pichiaceae;Brettanomyces;Brettanomyces bruxellensis;Brettanomyces bruxellensis AWRI1499;
9.90349	1020	GROS_g06900	-	-	-	-	-	1e-28	-	2e-24	528894823	26.06	Rozel	Rozella allomycis CSF55	Eukaryota_NO_Metazoa	988480	;cellular organisms;Eukaryota;Opisthokonta;Fungi;Cryptomycota;Rozella;Rozella allomycis;Rozella allomycis CSF55;
9.72117	1	GROS_g11498	-	-	-	-	6e-05	-	-	-	238010998	46.94	Z_may	Zea mays	Eukaryota_NO_Metazoa	4577	;cellular organisms;Eukaryota;Viridiplantae;Streptophyta;Streptophytina;Embryophyta;Tracheophyta;Euphyllophyta;Spermatophyta;Magnoliophyta;Mesangiospermae;Liliopsida;Petrosaviidae;commelinids;Poales;Poaceae;PACMAD clade;Panicoideae;Andropogoneae;Zea;Zea mays;
9.72117	213	GROS_g06836	-	-	-	-	3e-10	-	-	5e-06	674880851	39.53	B_nap	Brassica napus	Eukaryota_NO_Metazoa	3708	;cellular organisms;Eukaryota;Viridiplantae;Streptophyta;Streptophytina;Embryophyta;Tracheophyta;Euphyllophyta;Spermatophyta;Magnoliophyta;Mesangiospermae;eudicotyledons;Gunneridae;Pentapetalae;rosids;malvids;Brassicales;Brassicaceae;Brassiceae;Brassica;Brassica napus;
9.72117	107	GROS_g06657	-	-	-	-	-	6e-05	-	-	169766122	35.44	Asper	Aspergillus oryzae RIB40	Eukaryota_NO_Metazoa	510516	;cellular organisms;Eukaryota;Opisthokonta;Fungi;Dikarya;Ascomycota;saccharomyceta;Pezizomycotina;leotiomyceta;Eurotiomycetes;Eurotiomycetidae;Eurotiales;Aspergillaceae;Aspergillus;Aspergillus oryzae;Aspergillus oryzae RIB40;
9.72117	1	GROS_g06718	-	6e-05	-	-	-	-	-	-	683405044	32.26	S_xyl	Staphylococcus xylosus	Bacteria	1288	;cellular organisms;Bacteria;Firmicutes;Bacilli;Bacillales;Staphylococcaceae;Staphylococcus;Staphylococcus xylosus;
9.61581	84	GROS_g09002	-	2e-12	-	-	-	-	-	3e-08	516325738	51.85	Oscil	Oscillatoria sp. PCC 10802	Bacteria	1173028	;cellular organisms;Bacteria;Cyanobacteria;Oscillatoriophycideae;Oscillatoriales;Oscillatoria;Oscillatoria sp. PCC 10802;
9.56702	1	GROS_g07644	-	7e-05	-	-	-	-	-	-	151359059	49.48	Kineo	Kineococcus radiotolerans SRS30216 = ATCC BAA-149	Bacteria	266940	;cellular organisms;Bacteria;Actinobacteria;Actinobacteria;Actinobacteridae;Actinomycetales;Kineosporiineae;Kineosporiaceae;Kineococcus;Kineococcus radiotolerans;Kineococcus radiotolerans SRS30216 = ATCC BAA-149;
9.56702	4	GROS_g09014	-	-	-	-	7e-05	-	-	-	125547093	39.84	Oryza	Oryza sativa Indica Group	Eukaryota_NO_Metazoa	39946	;cellular organisms;Eukaryota;Viridiplantae;Streptophyta;Streptophytina;Embryophyta;Tracheophyta;Euphyllophyta;Spermatophyta;Magnoliophyta;Mesangiospermae;Liliopsida;Petrosaviidae;commelinids;Poales;Poaceae;BEP clade;Ehrhartoideae;Oryzeae;Oryza;Oryza sativa;Oryza sativa Indica Group;
9.56702	8	GROS_g04669	-	7e-05	-	-	-	-	-	-	503727865	33.03	R_lit	Roseobacter litoralis	Bacteria	42443	;cellular organisms;Bacteria;Proteobacteria;Alphaproteobacteria;Rhodobacterales;Rhodobacteraceae;Roseobacter;Roseobacter litoralis;
9.56702	3	GROS_g06318	-	7e-05	-	-	-	-	-	-	516327276	26.63	Oscil	Oscillatoria sp. PCC 10802	Bacteria	1173028	;cellular organisms;Bacteria;Cyanobacteria;Oscillatoriophycideae;Oscillatoriales;Oscillatoria;Oscillatoria sp. PCC 10802;
9.56702	1	GROS_g04687	-	-	-	-	-	-	7e-05	-	118396889	25	T_the	Tetrahymena thermophila	Eukaryota_NO_Metazoa	5911	;cellular organisms;Eukaryota;Alveolata;Ciliophora;Intramacronucleata;Oligohymenophorea;Hymenostomatida;Tetrahymenina;Tetrahymenidae;Tetrahymena;Tetrahymena thermophila;
9.43348	733	GROS_g07258	-	-	-	-	-	4e-27	-	5e-23	528894823	24.21	Rozel	Rozella allomycis CSF55	Eukaryota_NO_Metazoa	988480	;cellular organisms;Eukaryota;Opisthokonta;Fungi;Cryptomycota;Rozella;Rozella allomycis;Rozella allomycis CSF55;
9.43348	5	GROS_g12412	-	-	-	-	-	8e-05	-	-	512190994	49.18	Ophio	Ophiostoma piceae UAMH 11346	Eukaryota_NO_Metazoa	1262450	;cellular organisms;Eukaryota;Opisthokonta;Fungi;Dikarya;Ascomycota;saccharomyceta;Pezizomycotina;leotiomyceta;sordariomyceta;Sordariomycetes;Sordariomycetidae;Ophiostomatales;Ophiostomataceae;Ophiostoma;Ophiostoma piceae;Ophiostoma piceae UAMH 11346;
9.43348	186	GROS_g08893	-	-	-	-	-	-	8e-18	1e-13	551631023	43.36	Guill	Guillardia theta CCMP2712	Eukaryota_NO_Metazoa	905079	;cellular organisms;Eukaryota;Cryptophyta;Pyrenomonadales;Geminigeraceae;Guillardia;Guillardia theta;Guillardia theta CCMP2712;
9.43348	1	GROS_g14199	-	-	-	-	-	-	8e-05	-	72388472	41.24	Trypa	Trypanosoma brucei brucei TREU927	Eukaryota_NO_Metazoa	185431	;cellular organisms;Eukaryota;Euglenozoa;Kinetoplastida;Trypanosomatidae;Trypanosoma;Trypanozoon;Trypanosoma brucei;Trypanosoma brucei brucei;Trypanosoma brucei brucei TREU927;
9.3157	13	GROS_g10471	-	-	-	-	-	-	9e-05	-	167525371	56.34	Monos	Monosiga brevicollis MX1	Eukaryota_NO_Metazoa	431895	;cellular organisms;Eukaryota;Opisthokonta;Choanoflagellida;Codonosigidae;Monosiga;Monosiga brevicollis;Monosiga brevicollis MX1;
9.3157	5	GROS_g03669	-	9e-05	-	-	-	-	-	-	364560894	46.34	Anaer	Anaeroglobus geminatus F0357	Bacteria	861450	;cellular organisms;Bacteria;Firmicutes;Negativicutes;Selenomonadales;Veillonellaceae;Anaeroglobus;Anaeroglobus geminatus;Anaeroglobus geminatus F0357;
9.3157	3	GROS_g12011	-	9e-05	-	-	-	-	-	-	763142833	41.27	Bacil	Bacillus sp. SG-1	Bacteria	161544	;cellular organisms;Bacteria;Firmicutes;Bacilli;Bacillales;Bacillaceae;Bacillus;Bacillus sp. SG-1;
9.3157	23	GROS_g10711	-	9e-05	-	-	-	-	-	-	531445273	33.63	Pepto	Peptoclostridium difficile DA00216	Bacteria	1151349	;cellular organisms;Bacteria;Firmicutes;Clostridia;Clostridiales;Peptostreptococcaceae;Peptoclostridium;Peptoclostridium difficile;Peptoclostridium difficile DA00216;
9.21034	506	GROS_g10167	-	-	-	-	-	-	2e-27	2e-23	223999023	44.03	Thala	Thalassiosira pseudonana CCMP1335	Eukaryota_NO_Metazoa	296543	;cellular organisms;Eukaryota;Stramenopiles;Bacillariophyta;Coscinodiscophyceae;Thalassiosirophycidae;Thalassiosirales;Thalassiosiraceae;Thalassiosira;Thalassiosira pseudonana;Thalassiosira pseudonana CCMP1335;
9.21034	500	GROS_g05321	-	-	-	-	2e-22	-	-	2e-18	227204257	34.74	A_tha	Arabidopsis thaliana	Eukaryota_NO_Metazoa	3702	;cellular organisms;Eukaryota;Viridiplantae;Streptophyta;Streptophytina;Embryophyta;Tracheophyta;Euphyllophyta;Spermatophyta;Magnoliophyta;Mesangiospermae;eudicotyledons;Gunneridae;Pentapetalae;rosids;malvids;Brassicales;Brassicaceae;Camelineae;Arabidopsis;Arabidopsis thaliana;
9.21034	516	GROS_g08966	-	1e-13	-	-	-	-	-	1e-09	547973841	58.06	Firmi	Firmicutes bacterium CAG:882	Bacteria	1262991	;cellular organisms;Bacteria;Firmicutes;environmental samples;Firmicutes bacterium CAG:882;
9.21034	29	GROS_g07553	-	-	-	-	-	-	1e-13	1e-09	301112825	40.74	Phyto	Phytophthora infestans T30-4	Eukaryota_NO_Metazoa	403677	;cellular organisms;Eukaryota;Stramenopiles;Oomycetes;Peronosporales;Phytophthora;Phytophthora infestans;Phytophthora infestans T30-4;
9.21034	4	GROS_g13735	-	-	-	-	-	-	0.0001	-	33413774	36.73	P_fal	Plasmodium falciparum	Eukaryota_NO_Metazoa	5833	;cellular organisms;Eukaryota;Alveolata;Apicomplexa;Aconoidasida;Haemosporida;Plasmodium;Plasmodium (Laverania);Plasmodium falciparum;
9.21034	2	GROS_g04707	-	-	-	-	-	-	0.0001	-	749156901	36.49	G_nip	Gregarina niphandrodes	Eukaryota_NO_Metazoa	110365	;cellular organisms;Eukaryota;Alveolata;Apicomplexa;Conoidasida;Gregarinasina;Eugregarinorida;Gregarinidae;Gregarina;Gregarina niphandrodes;
9.21034	504	GROS_g11411	-	-	-	-	4e-12	-	-	4e-08	674953091	33.86	B_nap	Brassica napus	Eukaryota_NO_Metazoa	3708	;cellular organisms;Eukaryota;Viridiplantae;Streptophyta;Streptophytina;Embryophyta;Tracheophyta;Euphyllophyta;Spermatophyta;Magnoliophyta;Mesangiospermae;eudicotyledons;Gunneridae;Pentapetalae;rosids;malvids;Brassicales;Brassicaceae;Brassiceae;Brassica;Brassica napus;
9.21034	2253	GROS_g01980	-	-	-	-	-	-	2e-31	2e-27	123471666	32.84	Trich	Trichomonas vaginalis G3	Eukaryota_NO_Metazoa	412133	;cellular organisms;Eukaryota;Parabasalia;Trichomonadida;Trichomonadidae;Trichomonas;Trichomonas vaginalis;Trichomonas vaginalis G3;
9.21034	1	GROS_g04685	-	0.0001	-	-	-	-	-	-	518316581	32.59	K_for	Kamptonema formosum	Bacteria	331992	;cellular organisms;Bacteria;Cyanobacteria;Oscillatoriophycideae;Oscillatoriales;Kamptonema;Kamptonema formosum;
9.21034	15	GROS_g13030	-	0.0001	-	-	-	-	-	-	499858768	32.11	Ruege	Ruegeria sp. TM1040	Bacteria	292414	;cellular organisms;Bacteria;Proteobacteria;Alphaproteobacteria;Rhodobacterales;Rhodobacteraceae;Ruegeria;Ruegeria sp. TM1040;
9.21034	151	GROS_g12123	-	2e-10	-	-	-	-	-	2e-06	746429824	31.46	V_vul	Vibrio vulnificus	Bacteria	672	;cellular organisms;Bacteria;Proteobacteria;Gammaproteobacteria;Vibrionales;Vibrionaceae;Vibrio;Vibrio vulnificus;
9.21034	4	GROS_g11396	-	0.0001	-	-	-	-	-	-	643017403	31.25	uncul	uncultured Agrobacterium sp.	Bacteria	157277	;cellular organisms;Bacteria;Proteobacteria;Alphaproteobacteria;Rhizobiales;Rhizobiaceae;Rhizobium/Agrobacterium group;Agrobacterium;environmental samples;uncultured Agrobacterium sp.;
9.21034	2	GROS_g01546	-	0.0001	-	-	-	-	-	-	764990849	30.95	B_mar	Bacteriovorax marinus	Bacteria	97084	;cellular organisms;Bacteria;Proteobacteria;delta/epsilon subdivisions;Deltaproteobacteria;Bdellovibrionales;Bacteriovoracaceae;Bacteriovorax;Bacteriovorax marinus;
9.21034	500	GROS_g04677	-	2e-84	-	-	-	-	-	2e-80	647297669	48.45	Aquim	Aquimarina sp. SW150	Bacteria	1296415	;cellular organisms;Bacteria;Bacteroidetes/Chlorobi group;Bacteroidetes;Flavobacteriia;Flavobacteriales;Flavobacteriaceae;Aquimarina;Aquimarina sp. SW150;
9.10498	503	GROS_g14191	-	-	-	-	-	1e-12	-	9e-09	671688933	37.61	Absid	Absidia idahoensis var. thermophila	Eukaryota_NO_Metazoa	572092	;cellular organisms;Eukaryota;Opisthokonta;Fungi;Fungi incertae sedis;Early diverging fungal lineages;Mucoromycotina;Mucorales;Cunninghamellaceae;Absidia;Absidia idahoensis;Absidia idahoensis var. thermophila;
8.9872	14	GROS_g11109	1e-07	-	-	-	-	-	-	0.0008	490129483	60.42	M_for	Methanobacterium formicicum	Archaea	2162	;cellular organisms;Archaea;Euryarchaeota;Methanobacteria;Methanobacteriales;Methanobacteriaceae;Methanobacterium;Methanobacterium formicicum;
8.80488	509	GROS_g09219	-	-	-	-	-	3e-16	-	2e-12	759234030	44.59	E_spi	Exophiala spinifera	Eukaryota_NO_Metazoa	91928	;cellular organisms;Eukaryota;Opisthokonta;Fungi;Dikarya;Ascomycota;saccharomyceta;Pezizomycotina;leotiomyceta;Eurotiomycetes;Chaetothyriomycetidae;Chaetothyriales;Herpotrichiellaceae;Exophiala;Exophiala spinifera;
8.80488	500	GROS_g14273	-	-	-	-	-	3e-15	-	2e-11	429238913	33.68	Schiz	Schizosaccharomyces pombe 972h-	Eukaryota_NO_Metazoa	284812	;cellular organisms;Eukaryota;Opisthokonta;Fungi;Dikarya;Ascomycota;Taphrinomycotina;Schizosaccharomycetes;Schizosaccharomycetales;Schizosaccharomycetaceae;Schizosaccharomyces;Schizosaccharomyces pombe;Schizosaccharomyces pombe 972h-;
8.51719	2	GROS_g09213	-	-	-	-	0.0002	-	-	-	552812585	53.12	C_var	Chlorella variabilis	Eukaryota_NO_Metazoa	554065	;cellular organisms;Eukaryota;Viridiplantae;Chlorophyta;Trebouxiophyceae;Chlorellales;Chlorellaceae;Chlorella;Chlorella variabilis;
8.51719	1498	GROS_g10505	-	4e-52	-	-	-	-	-	2e-48	769245516	44.75	S_cel	Sorangium cellulosum	Bacteria	56	;cellular organisms;Bacteria;Proteobacteria;delta/epsilon subdivisions;Deltaproteobacteria;Myxococcales;Sorangiineae;Polyangiaceae;Sorangium;Sorangium cellulosum;
8.51719	1	GROS_g12779	-	-	-	-	-	-	0.0002	-	678312357	38.24	S_lem	Stylonychia lemnae	Eukaryota_NO_Metazoa	5949	;cellular organisms;Eukaryota;Alveolata;Ciliophora;Intramacronucleata;Spirotrichea;Stichotrichia;Sporadotrichida;Oxytrichidae;Stylonychinae;Stylonychia;Stylonychia lemnae;
8.51719	4	GROS_g04678	-	0.0002	-	-	-	-	-	-	214045041	34.62	Roseo	Roseobacter sp. GAI101	Bacteria	391589	;cellular organisms;Bacteria;Proteobacteria;Alphaproteobacteria;Rhodobacterales;Rhodobacteraceae;Roseobacter;Roseobacter sp. GAI101;
8.51719	1	GROS_g02873	-	-	-	-	0.0002	-	-	-	357446653	33.71	M_tru	Medicago truncatula	Eukaryota_NO_Metazoa	3880	;cellular organisms;Eukaryota;Viridiplantae;Streptophyta;Streptophytina;Embryophyta;Tracheophyta;Euphyllophyta;Spermatophyta;Magnoliophyta;Mesangiospermae;eudicotyledons;Gunneridae;Pentapetalae;rosids;fabids;Fabales;Fabaceae;Papilionoideae;Trifolieae;Medicago;Medicago truncatula;
8.51719	5	GROS_g14230	-	0.0002	-	-	-	-	-	-	643017403	32.76	uncul	uncultured Agrobacterium sp.	Bacteria	157277	;cellular organisms;Bacteria;Proteobacteria;Alphaproteobacteria;Rhizobiales;Rhizobiaceae;Rhizobium/Agrobacterium group;Agrobacterium;environmental samples;uncultured Agrobacterium sp.;
8.51719	4	GROS_g12291	-	-	-	-	-	-	0.0002	-	68073249	27.06	Plasm	Plasmodium berghei ANKA	Eukaryota_NO_Metazoa	5823	;cellular organisms;Eukaryota;Alveolata;Apicomplexa;Aconoidasida;Haemosporida;Plasmodium;Plasmodium (Vinckeia);Plasmodium berghei;Plasmodium berghei ANKA;
8.51719	1	GROS_g09276	-	-	-	0.0002	-	-	-	-	282174120	23.86	Angui	Anguillid herpesvirus 1	Viruses	150286	;Viruses;dsDNA viruses, no RNA stage;Herpesvirales;Alloherpesviridae;Cyprinivirus;Anguillid herpesvirus 1;
8.29405	167	GROS_g02506	-	-	-	-	2e-08	-	-	8e-05	694400763	50.94	Pyrus	Pyrus x bretschneideri	Eukaryota_NO_Metazoa	225117	;cellular organisms;Eukaryota;Viridiplantae;Streptophyta;Streptophytina;Embryophyta;Tracheophyta;Euphyllophyta;Spermatophyta;Magnoliophyta;Mesangiospermae;eudicotyledons;Gunneridae;Pentapetalae;rosids;fabids;Rosales;Rosaceae;Maloideae;Maleae;Pyrus;Pyrus x bretschneideri;
8.29405	39	GROS_g13881	-	-	-	-	-	-	2e-10	8e-07	167519723	36.44	Monos	Monosiga brevicollis MX1	Eukaryota_NO_Metazoa	431895	;cellular organisms;Eukaryota;Opisthokonta;Choanoflagellida;Codonosigidae;Monosiga;Monosiga brevicollis;Monosiga brevicollis MX1;
8.11173	4	GROS_g05994	-	-	-	0.0003	-	-	-	-	448926749	51.72	Acant	Acanthocystis turfacea Chlorella virus Canal-1	Viruses	1278270	;Viruses;dsDNA viruses, no RNA stage;Phycodnaviridae;Chlorovirus;unclassified Chlorovirus;Acanthocystis turfacea Chlorella virus Canal-1;
8.11173	1	GROS_g08645	-	-	-	-	-	-	0.0003	-	124505021	44.44	Plasm	Plasmodium falciparum 3D7	Eukaryota_NO_Metazoa	36329	;cellular organisms;Eukaryota;Alveolata;Apicomplexa;Aconoidasida;Haemosporida;Plasmodium;Plasmodium (Laverania);Plasmodium falciparum;Plasmodium falciparum 3D7;
8.11173	71	GROS_g03218	-	3e-11	-	-	-	-	-	1e-07	746282123	39.36	P_rod	Pantoea rodasii	Bacteria	1076549	;cellular organisms;Bacteria;Proteobacteria;Gammaproteobacteria;Enterobacteriales;Enterobacteriaceae;Pantoea;Pantoea rodasii;
8.11173	2	GROS_g13865	-	-	-	-	0.0003	-	-	-	387965705	36	Beta	Beta vulgaris subsp. vulgaris	Eukaryota_NO_Metazoa	3555	;cellular organisms;Eukaryota;Viridiplantae;Streptophyta;Streptophytina;Embryophyta;Tracheophyta;Euphyllophyta;Spermatophyta;Magnoliophyta;Mesangiospermae;eudicotyledons;Gunneridae;Pentapetalae;Caryophyllales;Amaranthaceae;Beta;Beta vulgaris;Beta vulgaris subsp. vulgaris;
8.11173	1	GROS_g08951	-	-	-	-	-	-	0.0003	-	686635301	35.9	T_gra	Trypanosoma grayi	Eukaryota_NO_Metazoa	71804	;cellular organisms;Eukaryota;Euglenozoa;Kinetoplastida;Trypanosomatidae;Trypanosoma;Trypanosoma with unspecified subgenus;Trypanosoma grayi;
8.11173	411	GROS_g03581	-	-	-	-	-	9e-12	-	3e-08	552914037	35.29	Rhizo	Rhizophagus irregularis DAOM 181602	Eukaryota_NO_Metazoa	747089	;cellular organisms;Eukaryota;Opisthokonta;Fungi;Glomeromycota;Glomeromycetes;Glomerales;Glomeraceae;Rhizophagus;Rhizophagus irregularis;Rhizophagus irregularis DAOM 181602;
8.11173	3	GROS_g04671	-	0.0003	-	-	-	-	-	-	214045041	34.62	Roseo	Roseobacter sp. GAI101	Bacteria	391589	;cellular organisms;Bacteria;Proteobacteria;Alphaproteobacteria;Rhodobacterales;Rhodobacteraceae;Roseobacter;Roseobacter sp. GAI101;
8.11173	1	GROS_g02863	-	-	-	-	-	0.0003	-	-	527302394	32.94	Fomit	Fomitopsis pinicola FP-58527 SS1	Eukaryota_NO_Metazoa	743788	;cellular organisms;Eukaryota;Opisthokonta;Fungi;Dikarya;Basidiomycota;Agaricomycotina;Agaricomycetes;Agaricomycetes incertae sedis;Polyporales;Coriolaceae;Fomitopsis;Fomitopsis pinicola;Fomitopsis pinicola FP-58527 SS1;
8.11173	104	GROS_g05912	-	-	-	-	-	6e-08	-	0.0002	693903755	27.81	K_mar	Kluyveromyces marxianus	Eukaryota_NO_Metazoa	4911	;cellular organisms;Eukaryota;Opisthokonta;Fungi;Dikarya;Ascomycota;saccharomyceta;Saccharomycotina;Saccharomycetes;Saccharomycetales;Saccharomycetaceae;Kluyveromyces;Kluyveromyces marxianus;
7.95758	833	GROS_g04120	-	7e-22	-	-	-	-	-	2e-18	446810802	38.46	B_cer	Bacillus cereus	Bacteria	1396	;cellular organisms;Bacteria;Firmicutes;Bacilli;Bacillales;Bacillaceae;Bacillus;Bacillus cereus group;Bacillus cereus;
7.82405	502	GROS_g12030	-	-	-	-	4e-12	-	-	1e-08	685340779	56.52	B_rap	Brassica rapa	Eukaryota_NO_Metazoa	3711	;cellular organisms;Eukaryota;Viridiplantae;Streptophyta;Streptophytina;Embryophyta;Tracheophyta;Euphyllophyta;Spermatophyta;Magnoliophyta;Mesangiospermae;eudicotyledons;Gunneridae;Pentapetalae;rosids;malvids;Brassicales;Brassicaceae;Brassiceae;Brassica;Brassica rapa;
7.82405	1	GROS_g10320	-	0.0004	-	-	-	-	-	-	496405436	37.5	Brenn	Brenneria sp. EniD312	Bacteria	598467	;cellular organisms;Bacteria;Proteobacteria;Gammaproteobacteria;Enterobacteriales;Enterobacteriaceae;Brenneria;Brenneria sp. EniD312;
7.82405	500	GROS_g14234	-	-	-	-	-	4e-20	-	1e-16	672827490	37.5	Morti	Mortierella verticillata NRRL 6337	Eukaryota_NO_Metazoa	1069443	;cellular organisms;Eukaryota;Opisthokonta;Fungi;Fungi incertae sedis;Early diverging fungal lineages;Mortierellomycotina;Mortierellales;Mortierellaceae;Mortierella;Mortierella verticillata;Mortierella verticillata NRRL 6337;
7.82405	1	GROS_g14262	-	-	-	-	-	-	0.0004	-	71654345	35.19	Trypa	Trypanosoma cruzi strain CL Brener	Eukaryota_NO_Metazoa	353153	;cellular organisms;Eukaryota;Euglenozoa;Kinetoplastida;Trypanosomatidae;Trypanosoma;Schizotrypanum;Trypanosoma cruzi;Trypanosoma cruzi strain CL Brener;
7.82405	5	GROS_g07582	-	0.0004	-	-	-	-	-	-	740593576	34.11	B_elk	Bradyrhizobium elkanii	Bacteria	29448	;cellular organisms;Bacteria;Proteobacteria;Alphaproteobacteria;Rhizobiales;Bradyrhizobiaceae;Bradyrhizobium;Bradyrhizobium elkanii;
7.82405	2	GROS_g09832	-	-	-	-	-	0.0004	-	-	302415825	31.56	Verti	Verticillium alfalfae VaMs.102	Eukaryota_NO_Metazoa	526221	;cellular organisms;Eukaryota;Opisthokonta;Fungi;Dikarya;Ascomycota;saccharomyceta;Pezizomycotina;leotiomyceta;sordariomyceta;Sordariomycetes;Hypocreomycetidae;Glomerellales;Plectosphaerellaceae;mitosporic Plectosphaerellaceae;Verticillium;Verticillium alfalfae;Verticillium alfalfae VaMs.102;
7.82405	1	GROS_g11189	-	0.0004	-	-	-	-	-	-	740279460	31.1	Verru	Verrucomicrobia bacterium LP2A	Bacteria	478741	;cellular organisms;Bacteria;Chlamydiae/Verrucomicrobia group;Verrucomicrobia;unclassified Verrucomicrobia;unclassified Verrucomicrobia (miscellaneous);Verrucomicrobia bacterium LP2A;
7.75505	501	GROS_g14180	-	-	-	-	-	3e-16	-	7e-13	749761471	40.44	Plica	Plicaturopsis crispa FD-325 SS-3	Eukaryota_NO_Metazoa	944288	;cellular organisms;Eukaryota;Opisthokonta;Fungi;Dikarya;Basidiomycota;Agaricomycotina;Agaricomycetes;Agaricomycetidae;Agaricales;Agaricales incertae sedis;Plicaturopsis;Plicaturopsis crispa;Plicaturopsis crispa FD-325 SS-3;
7.6009	41	GROS_g02796	-	1e-12	-	-	-	-	-	2e-09	698846595	36.7	T_mic	Tatlockia micdadei	Bacteria	451	;cellular organisms;Bacteria;Proteobacteria;Gammaproteobacteria;Legionellales;Legionellaceae;Tatlockia;Tatlockia micdadei;
7.6009	506	GROS_g14121	-	-	-	-	-	5e-12	-	1e-08	189197217	33.78	Pyren	Pyrenophora tritici-repentis Pt-1C-BFP	Eukaryota_NO_Metazoa	426418	;cellular organisms;Eukaryota;Opisthokonta;Fungi;Dikarya;Ascomycota;saccharomyceta;Pezizomycotina;leotiomyceta;dothideomyceta;Dothideomycetes;Pleosporomycetidae;Pleosporales;Pleosporineae;Pleosporaceae;Pyrenophora;Pyrenophora tritici-repentis;Pyrenophora tritici-repentis Pt-1C-BFP;
7.6009	217	GROS_g11557	-	-	-	-	-	-	2e-09	4e-06	3347992	26.06	D_dis	Dictyostelium discoideum	Eukaryota_NO_Metazoa	44689	;cellular organisms;Eukaryota;Amoebozoa;Mycetozoa;Dictyosteliida;Dictyostelium;Dictyostelium discoideum;
7.41858	500	GROS_g05962	-	3e-88	-	-	-	-	-	5e-85	753802723	48.32	C_alg	Cellulophaga algicola	Bacteria	59600	;cellular organisms;Bacteria;Bacteroidetes/Chlorobi group;Bacteroidetes;Flavobacteriia;Flavobacteriales;Flavobacteriaceae;Cellulophaga;Cellulophaga algicola;
7.41858	165	GROS_g06848	-	-	-	-	-	3e-21	-	5e-18	631376240	58.23	Pseud	Pseudocercospora fijiensis CIRAD86	Eukaryota_NO_Metazoa	383855	;cellular organisms;Eukaryota;Opisthokonta;Fungi;Dikarya;Ascomycota;saccharomyceta;Pezizomycotina;leotiomyceta;dothideomyceta;Dothideomycetes;Dothideomycetidae;Capnodiales;Mycosphaerellaceae;Pseudocercospora;Pseudocercospora fijiensis;Pseudocercospora fijiensis CIRAD86;
7.41858	1	GROS_g03122	-	-	-	-	-	0.0006	-	-	695109689	34.52	P_kud	Pichia kudriavzevii	Eukaryota_NO_Metazoa	4909	;cellular organisms;Eukaryota;Opisthokonta;Fungi;Dikarya;Ascomycota;saccharomyceta;Saccharomycotina;Saccharomycetes;Saccharomycetales;Pichiaceae;Pichia;Pichia kudriavzevii;
7.41858	1	GROS_g00416	-	0.0006	-	-	-	-	-	-	750373115	33.73	R_lac	Rubidibacter lacunae	Bacteria	582514	;cellular organisms;Bacteria;Cyanobacteria;Oscillatoriophycideae;Chroococcales;Rubidibacter;Rubidibacter lacunae;
7.37776	28	GROS_g13156	-	-	-	-	-	5e-09	-	8e-06	595457830	38.55	Rhizo	Rhizophagus irregularis DAOM 197198w	Eukaryota_NO_Metazoa	1432141	;cellular organisms;Eukaryota;Opisthokonta;Fungi;Glomeromycota;Glomeromycetes;Glomerales;Glomeraceae;Rhizophagus;Rhizophagus irregularis;Rhizophagus irregularis DAOM 197198w;
7.31322	500	GROS_g01454	-	4e-93	-	-	-	-	-	6e-90	736125526	48.68	A_aqu	Adhaeribacter aquaticus	Bacteria	299567	;cellular organisms;Bacteria;Bacteroidetes/Chlorobi group;Bacteroidetes;Cytophagia;Cytophagales;Cytophagaceae;Adhaeribacter;Adhaeribacter aquaticus;
7.31322	3539	GROS_g10321	-	-	-	-	-	2e-21	-	3e-18	591404714	36.54	Fusar	Fusarium oxysporum f. sp. radicis-lycopersici 26381	Eukaryota_NO_Metazoa	1089448	;cellular organisms;Eukaryota;Opisthokonta;Fungi;Dikarya;Ascomycota;saccharomyceta;Pezizomycotina;leotiomyceta;sordariomyceta;Sordariomycetes;Hypocreomycetidae;Hypocreales;Nectriaceae;Fusarium;Fusarium oxysporum species complex;Fusarium oxysporum;Fusarium oxysporum f. sp. radicis-lycopersici;Fusarium oxysporum f. sp. radicis-lycopersici 26381;
7.31322	278	GROS_g11210	-	4e-17	-	-	-	-	-	6e-14	665924069	28.26	Leuco	Leucobacter sp. UCD-THU	Bacteria	1292023	;cellular organisms;Bacteria;Actinobacteria;Actinobacteria;Actinobacteridae;Actinomycetales;Micrococcineae;Microbacteriaceae;Leucobacter;Leucobacter sp. UCD-THU;
7.26443	1	GROS_g04761	-	-	-	-	-	0.0007	-	-	170110696	61.36	Lacca	Laccaria bicolor S238N-H82	Eukaryota_NO_Metazoa	486041	;cellular organisms;Eukaryota;Opisthokonta;Fungi;Dikarya;Basidiomycota;Agaricomycotina;Agaricomycetes;Agaricomycetidae;Agaricales;Tricholomataceae;Laccaria;Laccaria bicolor;Laccaria bicolor S238N-H82;
7.26443	2	GROS_g01781	-	0.0007	-	-	-	-	-	-	499429830	57.35	B_bur	Borrelia burgdorferi	Bacteria	139	;cellular organisms;Bacteria;Spirochaetes;Spirochaetia;Spirochaetales;Spirochaetaceae;Borrelia;Borrelia burgdorferi group;Borrelia burgdorferi;
7.26443	6	GROS_g11601	-	-	-	-	-	-	7e-08	0.0001	221060636	38.95	Plasm	Plasmodium knowlesi strain H	Eukaryota_NO_Metazoa	5851	;cellular organisms;Eukaryota;Alveolata;Apicomplexa;Aconoidasida;Haemosporida;Plasmodium;Plasmodium (Plasmodium);Plasmodium knowlesi;Plasmodium knowlesi strain H;
7.26443	1	GROS_g01431	-	0.0007	-	-	-	-	-	-	504012162	38.36	B_pun	Blattabacterium punctulatus	Bacteria	164514	;cellular organisms;Bacteria;Bacteroidetes/Chlorobi group;Bacteroidetes;Flavobacteriia;Flavobacteriales;Blattabacteriaceae;Blattabacterium;Blattabacterium punctulatus;
7.26443	4	GROS_g06511	-	-	-	-	-	-	0.0007	-	635368980	32.35	A_can	Albugo candida	Eukaryota_NO_Metazoa	65357	;cellular organisms;Eukaryota;Stramenopiles;Oomycetes;Albuginales;Albuginaceae;Albugo;Albugo candida;
7.26443	1	GROS_g02719	0.0007	-	-	-	-	-	-	-	668355059	29.44	Archa	Archaeoglobus fulgidus DSM 8774	Archaea	1344584	;cellular organisms;Archaea;Euryarchaeota;Archaeoglobi;Archaeoglobales;Archaeoglobaceae;Archaeoglobus;Archaeoglobus fulgidus;Archaeoglobus fulgidus DSM 8774;
7.24423	992	GROS_g09078	-	5e-11	-	-	-	-	-	7e-08	760367895	33.95	P_put	Pseudomonas putida	Bacteria	303	;cellular organisms;Bacteria;Proteobacteria;Gammaproteobacteria;Pseudomonadales;Pseudomonadaceae;Pseudomonas;Pseudomonas putida group;Pseudomonas putida;
7.19544	579	GROS_g02781	-	3e-09	-	-	-	-	-	4e-06	517849903	48.53	H_lut	Halomonas lutea	Bacteria	453962	;cellular organisms;Bacteria;Proteobacteria;Gammaproteobacteria;Oceanospirillales;Halomonadaceae;Halomonas;Halomonas lutea;
7.1309	500	GROS_g07803	-	4e-36	-	-	-	-	-	5e-33	551339130	48.98	S_tro	Spongiibacter tropicus	Bacteria	454602	;cellular organisms;Bacteria;Proteobacteria;Gammaproteobacteria;unclassified Gammaproteobacteria;Spongiibacter;Spongiibacter tropicus;
7.1309	2	GROS_g11193	-	-	-	-	0.0008	-	-	-	674246782	45.24	A_alp	Arabis alpina	Eukaryota_NO_Metazoa	50452	;cellular organisms;Eukaryota;Viridiplantae;Streptophyta;Streptophytina;Embryophyta;Tracheophyta;Euphyllophyta;Spermatophyta;Magnoliophyta;Mesangiospermae;eudicotyledons;Gunneridae;Pentapetalae;rosids;malvids;Brassicales;Brassicaceae;Arabideae;Arabis;Arabis alpina;
7.1309	1	GROS_g11562	-	0.0008	-	-	-	-	-	-	749201897	37.5	R_gal	Rhizobium gallicum	Bacteria	56730	;cellular organisms;Bacteria;Proteobacteria;Alphaproteobacteria;Rhizobiales;Rhizobiaceae;Rhizobium/Agrobacterium group;Rhizobium;Rhizobium gallicum;
7.1309	1	GROS_g11369	-	-	-	-	-	0.0008	-	-	242762560	28.77	Talar	Talaromyces stipitatus ATCC 10500	Eukaryota_NO_Metazoa	441959	;cellular organisms;Eukaryota;Opisthokonta;Fungi;Dikarya;Ascomycota;saccharomyceta;Pezizomycotina;leotiomyceta;Eurotiomycetes;Eurotiomycetidae;Eurotiales;Trichocomaceae;Talaromyces;Talaromyces stipitatus;Talaromyces stipitatus ATCC 10500;
7.1309	1	GROS_g13979	-	-	-	0.0008	-	-	-	-	674660328	27.56	Ball	Ball python nidovirus	Viruses	1535248	;Viruses;ssRNA viruses;ssRNA positive-strand viruses, no DNA stage;Nidovirales;unclassified Nidovirales;Ball python nidovirus;
7.06191	938	GROS_g08986	-	-	-	-	-	6e-26	-	7e-23	768707012	28.32	Asper	Aspergillus flavus AF70	Eukaryota_NO_Metazoa	1392242	;cellular organisms;Eukaryota;Opisthokonta;Fungi;Dikarya;Ascomycota;saccharomyceta;Pezizomycotina;leotiomyceta;Eurotiomycetes;Eurotiomycetidae;Eurotiales;Aspergillaceae;Aspergillus;Aspergillus flavus;Aspergillus flavus AF70;
7.01312	1	GROS_g10415	-	-	-	-	-	-	0.0009	-	470237138	31.67	D_fas	Dictyostelium fasciculatum	Eukaryota_NO_Metazoa	261658	;cellular organisms;Eukaryota;Amoebozoa;Mycetozoa;Dictyosteliida;Dictyostelium;Dictyostelium fasciculatum;
7.01312	1	GROS_g12801	0.0009	-	-	-	-	-	-	-	495251133	23.21	H_pau	Haladaptatus paucihalophilus	Archaea	367189	;cellular organisms;Archaea;Euryarchaeota;Halobacteria;Halobacteriales;Halobacteriaceae;Haladaptatus;Haladaptatus paucihalophilus;
6.90776	1353	GROS_g07339	-	-	-	-	-	1e-32	-	1e-29	387766290	40.21	Schiz	Schizosaccharomyces japonicus yFS275	Eukaryota_NO_Metazoa	402676	;cellular organisms;Eukaryota;Opisthokonta;Fungi;Dikarya;Ascomycota;Taphrinomycotina;Schizosaccharomycetes;Schizosaccharomycetales;Schizosaccharomycetaceae;Schizosaccharomyces;Schizosaccharomyces japonicus;Schizosaccharomyces japonicus yFS275;
6.90776	76	GROS_g05368	-	-	-	-	-	-	2e-12	2e-09	557122117	58.06	E_ace	Eimeria acervulina	Eukaryota_NO_Metazoa	5801	;cellular organisms;Eukaryota;Alveolata;Apicomplexa;Conoidasida;Coccidia;Eucoccidiorida;Eimeriorina;Eimeriidae;Eimeria;Eimeria acervulina;
6.90776	2	GROS_g09388	-	0.001	-	-	-	-	-	-	754088684	51.16	Clost	Clostridium sp. SY8519	Bacteria	1042156	;cellular organisms;Bacteria;Firmicutes;Clostridia;Clostridiales;Clostridiaceae;Clostridium;Clostridium sp. SY8519;
6.90776	520	GROS_g07880	-	-	-	-	-	-	1e-10	1e-07	749163547	50.67	G_nip	Gregarina niphandrodes	Eukaryota_NO_Metazoa	110365	;cellular organisms;Eukaryota;Alveolata;Apicomplexa;Conoidasida;Gregarinasina;Eugregarinorida;Gregarinidae;Gregarina;Gregarina niphandrodes;
6.90776	501	GROS_g04968	-	-	-	-	-	-	2e-44	2e-41	71667532	49.29	Trypa	Trypanosoma cruzi strain CL Brener	Eukaryota_NO_Metazoa	353153	;cellular organisms;Eukaryota;Euglenozoa;Kinetoplastida;Trypanosomatidae;Trypanosoma;Schizotrypanum;Trypanosoma cruzi;Trypanosoma cruzi strain CL Brener;
6.90776	37	GROS_g08169	-	-	-	-	0.001	-	-	-	763779001	41.67	G_rai	Gossypium raimondii	Eukaryota_NO_Metazoa	29730	;cellular organisms;Eukaryota;Viridiplantae;Streptophyta;Streptophytina;Embryophyta;Tracheophyta;Euphyllophyta;Spermatophyta;Magnoliophyta;Mesangiospermae;eudicotyledons;Gunneridae;Pentapetalae;rosids;malvids;Malvales;Malvaceae;Malvoideae;Gossypium;Gossypium raimondii;
6.90776	38	GROS_g10815	-	2e-07	-	-	-	-	-	0.0002	492994658	41.18	S_bal	Shewanella baltica	Bacteria	62322	;cellular organisms;Bacteria;Proteobacteria;Gammaproteobacteria;Alteromonadales;Shewanellaceae;Shewanella;Shewanella baltica;
6.90776	1	GROS_g11592	-	-	-	-	0.001	-	-	-	763816262	36.84	G_rai	Gossypium raimondii	Eukaryota_NO_Metazoa	29730	;cellular organisms;Eukaryota;Viridiplantae;Streptophyta;Streptophytina;Embryophyta;Tracheophyta;Euphyllophyta;Spermatophyta;Magnoliophyta;Mesangiospermae;eudicotyledons;Gunneridae;Pentapetalae;rosids;malvids;Malvales;Malvaceae;Malvoideae;Gossypium;Gossypium raimondii;
6.90776	2	GROS_g12502	-	-	-	-	0.001	-	-	-	731378711	34.65	Beta	Beta vulgaris subsp. vulgaris	Eukaryota_NO_Metazoa	3555	;cellular organisms;Eukaryota;Viridiplantae;Streptophyta;Streptophytina;Embryophyta;Tracheophyta;Euphyllophyta;Spermatophyta;Magnoliophyta;Mesangiospermae;eudicotyledons;Gunneridae;Pentapetalae;Caryophyllales;Amaranthaceae;Beta;Beta vulgaris;Beta vulgaris subsp. vulgaris;
6.90776	500	GROS_g08244	-	-	-	-	-	-	2e-20	2e-17	678309605	30.36	S_lem	Stylonychia lemnae	Eukaryota_NO_Metazoa	5949	;cellular organisms;Eukaryota;Alveolata;Ciliophora;Intramacronucleata;Spirotrichea;Stichotrichia;Sporadotrichida;Oxytrichidae;Stylonychinae;Stylonychia;Stylonychia lemnae;
6.90776	2	GROS_g04278	-	0.001	-	-	-	-	-	-	428252835	30.28	Micro	Microcoleus sp. PCC 7113	Bacteria	1173027	;cellular organisms;Bacteria;Cyanobacteria;Oscillatoriophycideae;Oscillatoriales;Microcoleus;Microcoleus sp. PCC 7113;
6.90776	429	GROS_g09734	-	-	-	-	-	2e-11	-	2e-08	403177241	29.11	Pucci	Puccinia graminis f. sp. tritici CRL 75-36-700-3	Eukaryota_NO_Metazoa	418459	;cellular organisms;Eukaryota;Opisthokonta;Fungi;Dikarya;Basidiomycota;Pucciniomycotina;Pucciniomycetes;Pucciniales;Pucciniaceae;Puccinia;Puccinia graminis;Puccinia graminis f. sp. tritici;Puccinia graminis f. sp. tritici CRL 75-36-700-3;
6.90776	501	GROS_g00356	-	-	-	-	-	1e-29	-	1e-26	752359902	33.23	Tulas	Tulasnella calospora MUT 4182	Eukaryota_NO_Metazoa	1051891	;cellular organisms;Eukaryota;Opisthokonta;Fungi;Dikarya;Basidiomycota;Agaricomycotina;Agaricomycetes;Agaricomycetes incertae sedis;Cantharellales;Tulasnellaceae;Tulasnella;Tulasnella calospora;Tulasnella calospora MUT 4182;
6.80239	500	GROS_g05786	-	-	-	-	1e-09	-	-	9e-07	460414067	51.92	S_lyc	Solanum lycopersicum	Eukaryota_NO_Metazoa	4081	;cellular organisms;Eukaryota;Viridiplantae;Streptophyta;Streptophytina;Embryophyta;Tracheophyta;Euphyllophyta;Spermatophyta;Magnoliophyta;Mesangiospermae;eudicotyledons;Gunneridae;Pentapetalae;asterids;lamiids;Solanales;Solanaceae;Solanoideae;Solaneae;Solanum;Lycopersicon;Solanum lycopersicum;
6.77422	500	GROS_g12842	-	-	-	-	-	-	8e-20	7e-17	331686254	34.9	S_nov	Sterkiella nova	Eukaryota_NO_Metazoa	200597	;cellular organisms;Eukaryota;Alveolata;Ciliophora;Intramacronucleata;Spirotrichea;Stichotrichia;Sporadotrichida;Oxytrichidae;Stylonychinae;Sterkiella;Sterkiella nova;
6.77422	1344	GROS_g05713	-	-	-	-	-	8e-19	-	7e-16	387766285	33.33	Schiz	Schizosaccharomyces japonicus yFS275	Eukaryota_NO_Metazoa	402676	;cellular organisms;Eukaryota;Opisthokonta;Fungi;Dikarya;Ascomycota;Taphrinomycotina;Schizosaccharomycetes;Schizosaccharomycetales;Schizosaccharomycetaceae;Schizosaccharomyces;Schizosaccharomyces japonicus;Schizosaccharomyces japonicus yFS275;
6.68461	305	GROS_g13661	-	5e-26	-	-	-	-	-	4e-23	738182911	51.95	L_dae	Lysobacter daejeonensis	Bacteria	346181	;cellular organisms;Bacteria;Proteobacteria;Gammaproteobacteria;Xanthomonadales;Xanthomonadaceae;Lysobacter;Lysobacter daejeonensis;
6.62007	449	GROS_g01560	-	4e-11	-	-	-	-	-	3e-08	571035419	36.29	Burkh	Burkholderia dolosa PC543	Bacteria	1385930	;cellular organisms;Bacteria;Proteobacteria;Betaproteobacteria;Burkholderiales;Burkholderiaceae;Burkholderia;Burkholderia cepacia complex;Burkholderia dolosa;Burkholderia dolosa PC543;
6.31997	145	GROS_g03858	-	9e-12	-	-	-	-	-	5e-09	297156315	50.62	Strep	Streptomyces bingchenggensis BCW-1	Bacteria	749414	;cellular organisms;Bacteria;Actinobacteria;Actinobacteria;Actinobacteridae;Actinomycetales;Streptomycineae;Streptomycetaceae;Streptomyces;Streptomyces bingchenggensis;Streptomyces bingchenggensis BCW-1;
6.21461	829	GROS_g10805	-	-	-	-	6e-19	-	-	3e-16	593782903	48.6	P_vul	Phaseolus vulgaris	Eukaryota_NO_Metazoa	3885	;cellular organisms;Eukaryota;Viridiplantae;Streptophyta;Streptophytina;Embryophyta;Tracheophyta;Euphyllophyta;Spermatophyta;Magnoliophyta;Mesangiospermae;eudicotyledons;Gunneridae;Pentapetalae;rosids;fabids;Fabales;Fabaceae;Papilionoideae;Phaseoleae;Phaseolus;Phaseolus vulgaris;
5.99146	546	GROS_g06862	2e-09	-	-	-	-	-	-	8e-07	408536130	45.59	Metal	Metallosphaera yellowstonensis MK1	Archaea	671065	;cellular organisms;Archaea;Crenarchaeota;Thermoprotei;Sulfolobales;Sulfolobaceae;Metallosphaera;Metallosphaera yellowstonensis;Metallosphaera yellowstonensis MK1;
5.99146	501	GROS_g14219	-	-	-	-	-	5e-15	-	2e-12	597938510	31.43	Serpu	Serpula lacrymans var. lacrymans S7.9	Eukaryota_NO_Metazoa	578457	;cellular organisms;Eukaryota;Opisthokonta;Fungi;Dikarya;Basidiomycota;Agaricomycotina;Agaricomycetes;Agaricomycetidae;Boletales;Coniophorineae;Serpulaceae;Serpula;Serpula lacrymans;Serpula lacrymans var. lacrymans;Serpula lacrymans var. lacrymans S7.9;
5.99146	500	GROS_g12046	-	-	-	-	-	-	2e-10	8e-08	551670120	30.72	Guill	Guillardia theta CCMP2712	Eukaryota_NO_Metazoa	905079	;cellular organisms;Eukaryota;Cryptophyta;Pyrenomonadales;Geminigeraceae;Guillardia;Guillardia theta;Guillardia theta CCMP2712;
5.99146	511	GROS_g09153	-	5e-14	-	-	-	-	-	2e-11	428251105	27.06	Micro	Microcoleus sp. PCC 7113	Bacteria	1173027	;cellular organisms;Bacteria;Cyanobacteria;Oscillatoriophycideae;Oscillatoriales;Microcoleus;Microcoleus sp. PCC 7113;
5.85793	503	GROS_g11664	-	-	-	2e-19	-	-	-	7e-17	148912943	37.5	Goatp	Goatpox virus Pellor	Viruses	376852	;Viruses;dsDNA viruses, no RNA stage;Poxviridae;Chordopoxvirinae;Capripoxvirus;Goatpox virus;Goatpox virus Pellor;
5.85793	439	GROS_g09964	-	-	-	-	-	2e-11	-	7e-09	484856592	35.29	Nosem	Nosema bombycis CQ1	Eukaryota_NO_Metazoa	578461	;cellular organisms;Eukaryota;Opisthokonta;Fungi;Microsporidia;Apansporoblastina;Nosematidae;Nosema;Nosema bombycis;Nosema bombycis CQ1;
5.80914	646	GROS_g12915	-	-	-	-	-	3e-12	-	1e-09	697088205	40.17	Verti	Verticillium dahliae VdLs.17	Eukaryota_NO_Metazoa	498257	;cellular organisms;Eukaryota;Opisthokonta;Fungi;Dikarya;Ascomycota;saccharomyceta;Pezizomycotina;leotiomyceta;sordariomyceta;Sordariomycetes;Hypocreomycetidae;Glomerellales;Plectosphaerellaceae;mitosporic Plectosphaerellaceae;Verticillium;Verticillium dahliae;Verticillium dahliae VdLs.17;
5.70378	14	GROS_g02482	-	2e-06	-	-	-	-	-	0.0006	725877358	36.93	C_are	Collimonas arenae	Bacteria	279058	;cellular organisms;Bacteria;Proteobacteria;Betaproteobacteria;Burkholderiales;Oxalobacteraceae;Collimonas;Collimonas arenae;
5.586	76	GROS_g04958	-	-	-	-	-	3e-15	-	8e-13	425772760	45.64	Penic	Penicillium digitatum PHI26	Eukaryota_NO_Metazoa	1170229	;cellular organisms;Eukaryota;Opisthokonta;Fungi;Dikarya;Ascomycota;saccharomyceta;Pezizomycotina;leotiomyceta;Eurotiomycetes;Eurotiomycetidae;Eurotiales;Aspergillaceae;Penicillium;Penicillium digitatum;Penicillium digitatum PHI26;
5.52146	255	GROS_g11661	-	-	-	-	-	4e-15	-	1e-12	299739478	25.77	Copri	Coprinopsis cinerea okayama7#130	Eukaryota_NO_Metazoa	240176	;cellular organisms;Eukaryota;Opisthokonta;Fungi;Dikarya;Basidiomycota;Agaricomycotina;Agaricomycetes;Agaricomycetidae;Agaricales;Psathyrellaceae;Coprinopsis;Coprinopsis cinerea;Coprinopsis cinerea okayama7#130;
5.52146	500	GROS_g09854	-	-	-	-	8e-20	-	-	2e-17	743778735	25.04	E_gui	Elaeis guineensis	Eukaryota_NO_Metazoa	51953	;cellular organisms;Eukaryota;Viridiplantae;Streptophyta;Streptophytina;Embryophyta;Tracheophyta;Euphyllophyta;Spermatophyta;Magnoliophyta;Mesangiospermae;Liliopsida;Petrosaviidae;commelinids;Arecales;Arecaceae;Arecoideae;Cocoseae;Elaeidinae;Elaeis;Elaeis guineensis;
5.52146	282	GROS_g12034	-	4e-22	-	-	-	-	-	1e-19	665924069	30.49	Leuco	Leucobacter sp. UCD-THU	Bacteria	1292023	;cellular organisms;Bacteria;Actinobacteria;Actinobacteria;Actinobacteridae;Actinomycetales;Micrococcineae;Microbacteriaceae;Leucobacter;Leucobacter sp. UCD-THU;
5.29832	501	GROS_g01680	-	-	-	-	-	2e-08	-	4e-06	465792403	45.12	Malas	Malassezia sympodialis ATCC 42132	Eukaryota_NO_Metazoa	1230383	;cellular organisms;Eukaryota;Opisthokonta;Fungi;Dikarya;Basidiomycota;Ustilaginomycotina;Malasseziomycetes;Malasseziales;Malasseziaceae;Malassezia;Malassezia sympodialis;Malassezia sympodialis ATCC 42132;
5.29832	500	GROS_g08429	-	-	-	-	-	-	3e-12	6e-10	209877483	31.01	Crypt	Cryptosporidium muris RN66	Eukaryota_NO_Metazoa	441375	;cellular organisms;Eukaryota;Alveolata;Apicomplexa;Conoidasida;Coccidia;Eucoccidiorida;Eimeriorina;Cryptosporidiidae;Cryptosporidium;Cryptosporidium muris;Cryptosporidium muris RN66;
5.19296	433	GROS_g06300	-	-	-	-	-	5e-13	-	9e-11	86196960	32.34	Magna	Magnaporthe oryzae 70-15	Eukaryota_NO_Metazoa	242507	;cellular organisms;Eukaryota;Opisthokonta;Fungi;Dikarya;Ascomycota;saccharomyceta;Pezizomycotina;leotiomyceta;sordariomyceta;Sordariomycetes;Sordariomycetidae;Magnaporthales;Magnaporthaceae;Magnaporthe;Magnaporthe oryzae;Magnaporthe oryzae 70-15;
5.19296	500	GROS_g02170	-	-	-	-	-	-	5e-59	9e-57	471188245	54.94	Entam	Entamoeba invadens IP1	Eukaryota_NO_Metazoa	370355	;cellular organisms;Eukaryota;Amoebozoa;Archamoebae;Entamoebidae;Entamoeba;Entamoeba invadens;Entamoeba invadens IP1;
5.116	413	GROS_g03023	-	6e-07	-	-	-	-	-	0.0001	757125632	46.03	Anaer	Anaerosalibacter sp. ND1	Bacteria	1347392	;cellular organisms;Bacteria;Firmicutes;Clostridia;Clostridiales;Clostridiaceae;Anaerosalibacter;Anaerosalibacter sp. ND1;
5.116	6	GROS_g04500	-	-	-	-	-	-	6e-07	0.0001	145531405	24.51	Param	Paramecium tetraurelia strain d4-2	Eukaryota_NO_Metazoa	412030	;cellular organisms;Eukaryota;Alveolata;Ciliophora;Intramacronucleata;Oligohymenophorea;Peniculida;Parameciidae;Paramecium;Paramecium tetraurelia;Paramecium tetraurelia strain d4-2;
5.01064	22	GROS_g12002	-	-	-	-	-	6e-07	-	9e-05	682420867	55.56	Pseud	Pseudogymnoascus pannorum VKM F-4517 (FW-2822)	Eukaryota_NO_Metazoa	1420911	;cellular organisms;Eukaryota;Opisthokonta;Fungi;Dikarya;Ascomycota;saccharomyceta;Pezizomycotina;leotiomyceta;sordariomyceta;Leotiomycetes;Leotiomycetes incertae sedis;Pseudeurotiaceae;Pseudogymnoascus;Pseudogymnoascus pannorum;Pseudogymnoascus pannorum VKM F-4517 (FW-2822);
5.01064	500	GROS_g09127	-	2e-37	-	-	-	-	-	3e-35	736377468	49.3	Deino	Deinococcus sp. RL	Bacteria	1489678	;cellular organisms;Bacteria;Deinococcus-Thermus;Deinococci;Deinococcales;Deinococcaceae;Deinococcus;Deinococcus sp. RL;
5.01064	1467	GROS_g10802	-	-	-	-	-	2e-37	-	3e-35	511007099	43.14	Mucor	Mucor circinelloides f. circinelloides 1006PhL	Eukaryota_NO_Metazoa	1220926	;cellular organisms;Eukaryota;Opisthokonta;Fungi;Fungi incertae sedis;Early diverging fungal lineages;Mucoromycotina;Mucorales;Mucorineae;Mucoraceae;Mucor;Mucor circinelloides;Mucor circinelloides f. circinelloides;Mucor circinelloides f. circinelloides 1006PhL;
5.01064	303	GROS_g05299	-	-	-	-	-	-	2e-31	3e-29	765550367	38.78	Capsa	Capsaspora owczarzaki ATCC 30864	Eukaryota_NO_Metazoa	595528	;cellular organisms;Eukaryota;Opisthokonta;Opisthokonta incertae sedis;Ichthyosporea;Capsaspora;Capsaspora owczarzaki;Capsaspora owczarzaki ATCC 30864;
5.01064	90	GROS_g02430	-	-	-	-	-	-	2e-15	3e-13	641581972	37.42	P_rei	Plasmodium reichenowi	Eukaryota_NO_Metazoa	5854	;cellular organisms;Eukaryota;Alveolata;Apicomplexa;Aconoidasida;Haemosporida;Plasmodium;Plasmodium (Laverania);Plasmodium reichenowi;
5.01064	500	GROS_g13887	-	-	-	-	-	-	6e-12	9e-10	735849070	33.62	Acyto	Acytostelium subglobosum LB1	Eukaryota_NO_Metazoa	1410327	;cellular organisms;Eukaryota;Amoebozoa;Mycetozoa;Dictyosteliida;Acytostelium;Acytostelium subglobosum;Acytostelium subglobosum LB1;
5.01064	298	GROS_g09510	-	2e-11	-	-	-	-	-	3e-09	522084080	31.36	S_pan	Spirosoma panaciterrae	Bacteria	496058	;cellular organisms;Bacteria;Bacteroidetes/Chlorobi group;Bacteroidetes;Cytophagia;Cytophagales;Cytophagaceae;Spirosoma;Spirosoma panaciterrae;
5.01064	500	GROS_g09729	-	-	-	-	-	2e-17	-	3e-15	597980545	26.15	Dicho	Dichomitus squalens LYAD-421 SS1	Eukaryota_NO_Metazoa	732165	;cellular organisms;Eukaryota;Opisthokonta;Fungi;Dikarya;Basidiomycota;Agaricomycotina;Agaricomycetes;Agaricomycetes incertae sedis;Polyporales;Polyporaceae;Dichomitus;Dichomitus squalens;Dichomitus squalens LYAD-421 SS1;
4.89285	500	GROS_g14274	-	-	-	-	-	3e-16	-	4e-14	471914501	33.51	Rhizo	Rhizoctonia solani AG-1 IB	Eukaryota_NO_Metazoa	1108050	;cellular organisms;Eukaryota;Opisthokonta;Fungi;Dikarya;Basidiomycota;Agaricomycotina;Agaricomycetes;Agaricomycetes incertae sedis;Cantharellales;Ceratobasidiaceae;mitosporic Ceratobasidiaceae;Rhizoctonia;Rhizoctonia solani;Rhizoctonia solani AG-1 IB;
4.82831	500	GROS_g02178	-	4e-27	-	-	-	-	-	5e-25	763330352	40.12	H_min	Hyalangium minutum	Bacteria	394096	;cellular organisms;Bacteria;Proteobacteria;delta/epsilon subdivisions;Deltaproteobacteria;Myxococcales;Cystobacterineae;Cystobacteraceae;Hyalangium;Hyalangium minutum;
4.82831	87	GROS_g12751	-	8e-14	-	-	-	-	-	1e-11	400188437	25.81	Selen	Selenomonas sp. FOBRC6	Bacteria	936572	;cellular organisms;Bacteria;Firmicutes;Negativicutes;Selenomonadales;Veillonellaceae;Selenomonas;Selenomonas sp. FOBRC6;
4.60517	500	GROS_g07446	-	2e-65	-	-	-	-	-	2e-63	769245516	43.07	S_cel	Sorangium cellulosum	Bacteria	56	;cellular organisms;Bacteria;Proteobacteria;delta/epsilon subdivisions;Deltaproteobacteria;Myxococcales;Sorangiineae;Polyangiaceae;Sorangium;Sorangium cellulosum;
4.60517	259	GROS_g05021	-	-	-	-	1e-07	-	-	1e-05	685343729	54.17	B_rap	Brassica rapa	Eukaryota_NO_Metazoa	3711	;cellular organisms;Eukaryota;Viridiplantae;Streptophyta;Streptophytina;Embryophyta;Tracheophyta;Euphyllophyta;Spermatophyta;Magnoliophyta;Mesangiospermae;eudicotyledons;Gunneridae;Pentapetalae;rosids;malvids;Brassicales;Brassicaceae;Brassiceae;Brassica;Brassica rapa;
4.60517	806	GROS_g12576	-	-	-	-	-	4e-26	-	4e-24	674219337	54.13	P_ant	Pseudozyma antarctica	Eukaryota_NO_Metazoa	84753	;cellular organisms;Eukaryota;Opisthokonta;Fungi;Dikarya;Basidiomycota;Ustilaginomycotina;Ustilaginomycetes;Ustilaginales;Ustilaginaceae;mitosporic Ustilaginaceae;Pseudozyma;Pseudozyma antarctica;
4.60517	528	GROS_g09477	-	-	-	-	-	-	2e-10	2e-08	672193747	49.33	Plasm	Plasmodium inui San Antonio 1	Eukaryota_NO_Metazoa	1237626	;cellular organisms;Eukaryota;Alveolata;Apicomplexa;Aconoidasida;Haemosporida;Plasmodium;Plasmodium (Plasmodium);Plasmodium inui;Plasmodium inui San Antonio 1;
4.60517	100	GROS_g04152	-	-	-	-	-	-	4e-08	4e-06	672186140	44.23	Plasm	Plasmodium inui San Antonio 1	Eukaryota_NO_Metazoa	1237626	;cellular organisms;Eukaryota;Alveolata;Apicomplexa;Aconoidasida;Haemosporida;Plasmodium;Plasmodium (Plasmodium);Plasmodium inui;Plasmodium inui San Antonio 1;
4.60517	19	GROS_g08205	-	7e-06	-	-	-	-	-	0.0007	407204990	38.71	Galla	Gallaecimonas xiamenensis 3-C-1	Bacteria	745411	;cellular organisms;Bacteria;Proteobacteria;Gammaproteobacteria;unclassified Gammaproteobacteria;Gallaecimonas;Gallaecimonas xiamenensis;Gallaecimonas xiamenensis 3-C-1;
4.60517	4614	GROS_g14192	-	-	-	-	-	-	2e-40	2e-38	123469483	38.29	Trich	Trichomonas vaginalis G3	Eukaryota_NO_Metazoa	412133	;cellular organisms;Eukaryota;Parabasalia;Trichomonadida;Trichomonadidae;Trichomonas;Trichomonas vaginalis;Trichomonas vaginalis G3;
4.60517	571	GROS_g14178	-	-	-	-	-	5e-19	-	5e-17	661176846	37.34	Licht	Lichtheimia corymbifera JMRC:FSU:9682	Eukaryota_NO_Metazoa	1263082	;cellular organisms;Eukaryota;Opisthokonta;Fungi;Fungi incertae sedis;Early diverging fungal lineages;Mucoromycotina;Mucorales;Lichtheimiaceae;Lichtheimia;Lichtheimia corymbifera;Lichtheimia corymbifera JMRC:FSU:9682;
4.60517	502	GROS_g14124	-	-	-	-	-	2e-15	-	2e-13	758365725	37.25	P_par	Parasitella parasitica	Eukaryota_NO_Metazoa	35722	;cellular organisms;Eukaryota;Opisthokonta;Fungi;Fungi incertae sedis;Early diverging fungal lineages;Mucoromycotina;Mucorales;Mucorineae;Mucoraceae;Parasitella;Parasitella parasitica;
4.60517	500	GROS_g10716	-	-	-	-	2e-09	-	-	2e-07	125533314	36.17	Oryza	Oryza sativa Indica Group	Eukaryota_NO_Metazoa	39946	;cellular organisms;Eukaryota;Viridiplantae;Streptophyta;Streptophytina;Embryophyta;Tracheophyta;Euphyllophyta;Spermatophyta;Magnoliophyta;Mesangiospermae;Liliopsida;Petrosaviidae;commelinids;Poales;Poaceae;BEP clade;Ehrhartoideae;Oryzeae;Oryza;Oryza sativa;Oryza sativa Indica Group;
4.60517	500	GROS_g12659	-	-	-	-	2e-09	-	-	2e-07	125533314	36.17	Oryza	Oryza sativa Indica Group	Eukaryota_NO_Metazoa	39946	;cellular organisms;Eukaryota;Viridiplantae;Streptophyta;Streptophytina;Embryophyta;Tracheophyta;Euphyllophyta;Spermatophyta;Magnoliophyta;Mesangiospermae;Liliopsida;Petrosaviidae;commelinids;Poales;Poaceae;BEP clade;Ehrhartoideae;Oryzeae;Oryza;Oryza sativa;Oryza sativa Indica Group;
4.60517	69	GROS_g12471	-	-	-	-	-	-	4e-10	4e-08	71416081	36.11	Trypa	Trypanosoma cruzi strain CL Brener	Eukaryota_NO_Metazoa	353153	;cellular organisms;Eukaryota;Euglenozoa;Kinetoplastida;Trypanosomatidae;Trypanosoma;Schizotrypanum;Trypanosoma cruzi;Trypanosoma cruzi strain CL Brener;
4.60517	13	GROS_g13381	-	-	-	-	-	2e-08	-	2e-06	327351347	32.48	Blast	Blastomyces dermatitidis ATCC 18188	Eukaryota_NO_Metazoa	653446	;cellular organisms;Eukaryota;Opisthokonta;Fungi;Dikarya;Ascomycota;saccharomyceta;Pezizomycotina;leotiomyceta;Eurotiomycetes;Eurotiomycetidae;Onygenales;Ajellomycetaceae;Blastomyces;Blastomyces dermatitidis;Blastomyces dermatitidis ATCC 18188;
4.60517	545	GROS_g10603	-	6e-32	-	-	-	-	-	6e-30	501449230	25.13	Candi	Candidatus Amoebophilus asiaticus	Bacteria	281120	;cellular organisms;Bacteria;Bacteroidetes/Chlorobi group;Bacteroidetes;Cytophagia;Cytophagales;Amoebophilaceae;Candidatus Amoebophilus;Candidatus Amoebophilus asiaticus;
4.31749	117	GROS_g08030	-	-	-	-	8e-08	-	-	6e-06	661876917	52.63	C_can	Coffea canephora	Eukaryota_NO_Metazoa	49390	;cellular organisms;Eukaryota;Viridiplantae;Streptophyta;Streptophytina;Embryophyta;Tracheophyta;Euphyllophyta;Spermatophyta;Magnoliophyta;Mesangiospermae;eudicotyledons;Gunneridae;Pentapetalae;asterids;lamiids;Gentianales;Rubiaceae;Ixoroideae;Coffeeae;Coffea;Coffea canephora;
4.31749	500	GROS_g08163	-	-	-	-	4e-11	-	-	3e-09	674861637	47.46	B_nap	Brassica napus	Eukaryota_NO_Metazoa	3708	;cellular organisms;Eukaryota;Viridiplantae;Streptophyta;Streptophytina;Embryophyta;Tracheophyta;Euphyllophyta;Spermatophyta;Magnoliophyta;Mesangiospermae;eudicotyledons;Gunneridae;Pentapetalae;rosids;malvids;Brassicales;Brassicaceae;Brassiceae;Brassica;Brassica napus;
4.31749	26	GROS_g09085	-	-	-	-	-	4e-08	-	3e-06	598066753	38.54	Spath	Spathaspora passalidarum NRRL Y-27907	Eukaryota_NO_Metazoa	619300	;cellular organisms;Eukaryota;Opisthokonta;Fungi;Dikarya;Ascomycota;saccharomyceta;Saccharomycotina;Saccharomycetes;Saccharomycetales;Debaryomycetaceae;Spathaspora;Spathaspora passalidarum;Spathaspora passalidarum NRRL Y-27907;
4.2485	5	GROS_g01571	-	-	-	-	-	1e-06	-	7e-05	748496453	35.14	Dacty	Dactylellina haptotyla CBS 200.50	Eukaryota_NO_Metazoa	1284197	;cellular organisms;Eukaryota;Opisthokonta;Fungi;Dikarya;Ascomycota;saccharomyceta;Pezizomycotina;Orbiliomycetes;Orbiliales;Orbiliaceae;mitosporic Orbiliaceae;Dactylellina;Dactylellina haptotyla;Dactylellina haptotyla CBS 200.50;
4.19971	36	GROS_g14248	-	-	-	-	3e-07	-	-	2e-05	115477072	34.06	Oryza	Oryza sativa Japonica Group	Eukaryota_NO_Metazoa	39947	;cellular organisms;Eukaryota;Viridiplantae;Streptophyta;Streptophytina;Embryophyta;Tracheophyta;Euphyllophyta;Spermatophyta;Magnoliophyta;Mesangiospermae;Liliopsida;Petrosaviidae;commelinids;Poales;Poaceae;BEP clade;Ehrhartoideae;Oryzeae;Oryza;Oryza sativa;Oryza sativa Japonica Group;
4.19971	607	GROS_g09846	-	3e-21	-	-	-	-	-	2e-19	428251105	30.87	Micro	Microcoleus sp. PCC 7113	Bacteria	1173027	;cellular organisms;Bacteria;Cyanobacteria;Oscillatoriophycideae;Oscillatoriales;Microcoleus;Microcoleus sp. PCC 7113;
4.19971	46	GROS_g13817	-	3e-20	-	-	-	-	-	2e-18	750666760	26.35	P_did	Prochloron didemni	Bacteria	1216	;cellular organisms;Bacteria;Cyanobacteria;Prochlorales;Prochloraceae;Prochloron;Prochloron didemni;
4.09434	3786	GROS_g05347	5e-16	-	-	-	-	-	-	3e-14	28373835	46.15	Metal	Metallosphaera yellowstonensis MK1	Archaea	671065	;cellular organisms;Archaea;Crenarchaeota;Thermoprotei;Sulfolobales;Sulfolobaceae;Metallosphaera;Metallosphaera yellowstonensis;Metallosphaera yellowstonensis MK1;
4.09434	500	GROS_g14163	-	-	-	-	-	1e-12	-	6e-11	751683865	30.09	Seren	Serendipita vermifera MAFF 305830	Eukaryota_NO_Metazoa	933852	;cellular organisms;Eukaryota;Opisthokonta;Fungi;Dikarya;Basidiomycota;Agaricomycotina;Agaricomycetes;Agaricomycetes incertae sedis;Sebacinales;Sebacinales group B;Serendipita;Serendipita vermifera;Serendipita vermifera MAFF 305830;
4.04555	500	GROS_g03343	-	-	-	-	-	-	7e-25	4e-23	471195568	26	Entam	Entamoeba invadens IP1	Eukaryota_NO_Metazoa	370355	;cellular organisms;Eukaryota;Amoebozoa;Archamoebae;Entamoebidae;Entamoeba;Entamoeba invadens;Entamoeba invadens IP1;
4.01738	500	GROS_g12680	-	-	-	-	-	-	9e-19	5e-17	290982318	40.54	Naegl	Naegleria gruberi strain NEG-M	Eukaryota_NO_Metazoa	744533	;cellular organisms;Eukaryota;Heterolobosea;Schizopyrenida;Vahlkampfiidae;Naegleria;Naegleria gruberi;Naegleria gruberi strain NEG-M;
3.91202	46	GROS_g12033	-	-	-	-	-	8e-07	-	4e-05	584408433	62.5	Penic	Penicillium roqueforti FM164	Eukaryota_NO_Metazoa	1365484	;cellular organisms;Eukaryota;Opisthokonta;Fungi;Dikarya;Ascomycota;saccharomyceta;Pezizomycotina;leotiomyceta;Eurotiomycetes;Eurotiomycetidae;Eurotiales;Aspergillaceae;Penicillium;Penicillium roqueforti;Penicillium roqueforti FM164;
3.91202	1220	GROS_g13558	1e-13	-	-	-	-	-	-	5e-12	731481973	61.22	Candi	Candidatus Methanoplasma termitum	Archaea	1577791	;cellular organisms;Archaea;Euryarchaeota;Thermoplasmata;Methanomassiliicoccales;Methanomassiliicoccaceae;Candidatus Methanoplasma;Candidatus Methanoplasma termitum;
3.91202	742	GROS_g08964	-	-	-	-	-	8e-28	-	4e-26	674219337	54.13	P_ant	Pseudozyma antarctica	Eukaryota_NO_Metazoa	84753	;cellular organisms;Eukaryota;Opisthokonta;Fungi;Dikarya;Basidiomycota;Ustilaginomycotina;Ustilaginomycetes;Ustilaginales;Ustilaginaceae;mitosporic Ustilaginaceae;Pseudozyma;Pseudozyma antarctica;
3.91202	483	GROS_g10520	-	-	-	-	-	-	6e-09	3e-07	470289014	53.62	Capsa	Capsaspora owczarzaki ATCC 30864	Eukaryota_NO_Metazoa	595528	;cellular organisms;Eukaryota;Opisthokonta;Opisthokonta incertae sedis;Ichthyosporea;Capsaspora;Capsaspora owczarzaki;Capsaspora owczarzaki ATCC 30864;
3.91202	635	GROS_g12477	-	-	-	-	1e-12	-	-	5e-11	548852642	51.9	A_tri	Amborella trichopoda	Eukaryota_NO_Metazoa	13333	;cellular organisms;Eukaryota;Viridiplantae;Streptophyta;Streptophytina;Embryophyta;Tracheophyta;Euphyllophyta;Spermatophyta;Magnoliophyta;basal Magnoliophyta;Amborellales;Amborellaceae;Amborella;Amborella trichopoda;
3.91202	1837	GROS_g10804	-	-	-	-	1e-44	-	-	5e-43	14596193	43.64	A_tha	Arabidopsis thaliana	Eukaryota_NO_Metazoa	3702	;cellular organisms;Eukaryota;Viridiplantae;Streptophyta;Streptophytina;Embryophyta;Tracheophyta;Euphyllophyta;Spermatophyta;Magnoliophyta;Mesangiospermae;eudicotyledons;Gunneridae;Pentapetalae;rosids;malvids;Brassicales;Brassicaceae;Camelineae;Arabidopsis;Arabidopsis thaliana;
3.91202	214	GROS_g12122	-	-	-	-	-	2e-11	-	1e-09	484857837	32.61	Nosem	Nosema bombycis CQ1	Eukaryota_NO_Metazoa	578461	;cellular organisms;Eukaryota;Opisthokonta;Fungi;Microsporidia;Apansporoblastina;Nosematidae;Nosema;Nosema bombycis;Nosema bombycis CQ1;
3.91202	504	GROS_g03490	-	-	-	-	2e-16	-	-	1e-14	326533810	31.65	Horde	Hordeum vulgare subsp. vulgare	Eukaryota_NO_Metazoa	112509	;cellular organisms;Eukaryota;Viridiplantae;Streptophyta;Streptophytina;Embryophyta;Tracheophyta;Euphyllophyta;Spermatophyta;Magnoliophyta;Mesangiospermae;Liliopsida;Petrosaviidae;commelinids;Poales;Poaceae;BEP clade;Pooideae;Triticeae;Hordeum;Hordeum vulgare;Hordeum vulgare subsp. vulgare;
3.91202	82	GROS_g14249	-	-	-	-	1e-07	-	-	5e-06	729391323	29.93	T_has	Tarenaya hassleriana	Eukaryota_NO_Metazoa	28532	;cellular organisms;Eukaryota;Viridiplantae;Streptophyta;Streptophytina;Embryophyta;Tracheophyta;Euphyllophyta;Spermatophyta;Magnoliophyta;Mesangiospermae;eudicotyledons;Gunneridae;Pentapetalae;rosids;malvids;Brassicales;Cleomaceae;Tarenaya;Tarenaya hassleriana;
3.91202	500	GROS_g09494	-	-	-	-	-	1e-17	-	5e-16	597980545	25.92	Dicho	Dichomitus squalens LYAD-421 SS1	Eukaryota_NO_Metazoa	732165	;cellular organisms;Eukaryota;Opisthokonta;Fungi;Dikarya;Basidiomycota;Agaricomycotina;Agaricomycetes;Agaricomycetes incertae sedis;Polyporales;Polyporaceae;Dichomitus;Dichomitus squalens;Dichomitus squalens LYAD-421 SS1;
3.91202	1135	GROS_g02248	-	-	-	2e-20	-	-	-	1e-18	170180580	23.84	Ambys	Ambystoma tigrinum virus	Viruses	265294	;Viruses;dsDNA viruses, no RNA stage;Iridoviridae;Ranavirus;Ambystoma tigrinum virus;
3.91202	500	GROS_g14236	-	-	-	-	2e-15	-	-	1e-13	552835185	33.33	C_var	Chlorella variabilis	Eukaryota_NO_Metazoa	554065	;cellular organisms;Eukaryota;Viridiplantae;Chlorophyta;Trebouxiophyceae;Chlorellales;Chlorellaceae;Chlorella;Chlorella variabilis;
3.91202	500	GROS_g03344	-	-	-	-	-	-	6e-11	3e-09	397631840	32.89	T_oce	Thalassiosira oceanica	Eukaryota_NO_Metazoa	159749	;cellular organisms;Eukaryota;Stramenopiles;Bacillariophyta;Coscinodiscophyceae;Thalassiosirophycidae;Thalassiosirales;Thalassiosiraceae;Thalassiosira;Thalassiosira oceanica;
3.91202	502	GROS_g13954	-	-	-	-	-	-	2e-30	1e-28	570310617	32.28	Phyto	Phytophthora parasitica P1976	Eukaryota_NO_Metazoa	1317066	;cellular organisms;Eukaryota;Stramenopiles;Oomycetes;Peronosporales;Phytophthora;Phytophthora parasitica;Phytophthora parasitica P1976;
3.80666	108	GROS_g12811	2e-28	-	-	-	-	-	-	9e-27	499767577	21.1	M_hun	Methanospirillum hungatei	Archaea	2203	;cellular organisms;Archaea;Euryarchaeota;Methanomicrobia;Methanomicrobiales;Methanospirillaceae;Methanospirillum;Methanospirillum hungatei;
3.68888	18	GROS_g09922	-	-	-	-	-	-	1e-06	4e-05	675230376	56.36	P_yoe	Plasmodium yoelii	Eukaryota_NO_Metazoa	5861	;cellular organisms;Eukaryota;Alveolata;Apicomplexa;Aconoidasida;Haemosporida;Plasmodium;Plasmodium (Vinckeia);Plasmodium yoelii;
3.68888	142	GROS_g13525	-	-	-	-	-	5e-18	-	2e-16	238500167	33.17	Asper	Aspergillus flavus NRRL3357	Eukaryota_NO_Metazoa	332952	;cellular organisms;Eukaryota;Opisthokonta;Fungi;Dikarya;Ascomycota;saccharomyceta;Pezizomycotina;leotiomyceta;Eurotiomycetes;Eurotiomycetidae;Eurotiales;Aspergillaceae;Aspergillus;Aspergillus flavus;Aspergillus flavus NRRL3357;
3.68888	430	GROS_g14179	-	-	-	-	-	1e-13	-	4e-12	671688933	32.3	Absid	Absidia idahoensis var. thermophila	Eukaryota_NO_Metazoa	572092	;cellular organisms;Eukaryota;Opisthokonta;Fungi;Fungi incertae sedis;Early diverging fungal lineages;Mucoromycotina;Mucorales;Cunninghamellaceae;Absidia;Absidia idahoensis;Absidia idahoensis var. thermophila;
3.68888	501	GROS_g13251	-	-	-	-	5e-15	-	-	2e-13	255577710	28.27	R_com	Ricinus communis	Eukaryota_NO_Metazoa	3988	;cellular organisms;Eukaryota;Viridiplantae;Streptophyta;Streptophytina;Embryophyta;Tracheophyta;Euphyllophyta;Spermatophyta;Magnoliophyta;Mesangiospermae;eudicotyledons;Gunneridae;Pentapetalae;rosids;fabids;Malpighiales;Euphorbiaceae;Acalyphoideae;Acalypheae;Ricinus;Ricinus communis;
3.68888	25	GROS_g10160	-	-	-	-	-	-	1e-21	4e-20	566026674	27.57	Phyto	Phytophthora parasitica P1569	Eukaryota_NO_Metazoa	1317065	;cellular organisms;Eukaryota;Stramenopiles;Oomycetes;Peronosporales;Phytophthora;Phytophthora parasitica;Phytophthora parasitica P1569;
3.68888	500	GROS_g05644	-	2e-30	-	-	-	-	-	8e-29	501540191	46.04	Therm	Thermodesulfovibrio	Bacteria	28261	;cellular organisms;Bacteria;Nitrospirae;Nitrospira;Nitrospirales;Nitrospiraceae;Thermodesulfovibrio;
3.68888	500	GROS_g03029	-	1e-09	-	-	-	-	-	4e-08	503734490	29.29	T_cal	Treponema caldaria	Bacteria	215591	;cellular organisms;Bacteria;Spirochaetes;Spirochaetia;Spirochaetales;Spirochaetaceae;Treponema;Treponema caldaria;
3.62434	500	GROS_g13967	-	-	-	-	8e-16	-	-	3e-14	729338505	41.25	T_has	Tarenaya hassleriana	Eukaryota_NO_Metazoa	28532	;cellular organisms;Eukaryota;Viridiplantae;Streptophyta;Streptophytina;Embryophyta;Tracheophyta;Euphyllophyta;Spermatophyta;Magnoliophyta;Mesangiospermae;eudicotyledons;Gunneridae;Pentapetalae;rosids;malvids;Brassicales;Cleomaceae;Tarenaya;Tarenaya hassleriana;
3.55535	533	GROS_g10537	-	-	-	-	2e-10	-	-	7e-09	339892434	44.78	Horde	Hordeum marinum subsp. marinum	Eukaryota_NO_Metazoa	112516	;cellular organisms;Eukaryota;Viridiplantae;Streptophyta;Streptophytina;Embryophyta;Tracheophyta;Euphyllophyta;Spermatophyta;Magnoliophyta;Mesangiospermae;Liliopsida;Petrosaviidae;commelinids;Poales;Poaceae;BEP clade;Pooideae;Triticeae;Hordeum;Hordeum marinum;Hordeum marinum subsp. marinum;
3.50656	620	GROS_g09864	-	-	-	-	-	-	9e-11	3e-09	457870904	64.29	Plasm	Plasmodium cynomolgi strain B	Eukaryota_NO_Metazoa	1120755	;cellular organisms;Eukaryota;Alveolata;Apicomplexa;Aconoidasida;Haemosporida;Plasmodium;Plasmodium (Plasmodium);Plasmodium cynomolgi;Plasmodium cynomolgi strain B;
3.50656	511	GROS_g01297	-	-	-	-	-	3e-15	-	1e-13	630909939	54.1	Annca	Anncaliia algerae PRA109	Eukaryota_NO_Metazoa	1240240	;cellular organisms;Eukaryota;Opisthokonta;Fungi;Microsporidia;Apansporoblastina;Tubulinosematidae;Anncaliia;Anncaliia algerae;Anncaliia algerae PRA109;
3.50656	7	GROS_g05363	-	6e-08	-	-	-	-	-	2e-06	492440177	39.56	P_den	Prevotella dentalis	Bacteria	52227	;cellular organisms;Bacteria;Bacteroidetes/Chlorobi group;Bacteroidetes;Bacteroidia;Bacteroidales;Prevotellaceae;Prevotella;Prevotella dentalis;
3.50656	500	GROS_g03136	-	-	-	-	6e-09	-	-	2e-07	586645724	33.33	A_tri	Amborella trichopoda	Eukaryota_NO_Metazoa	13333	;cellular organisms;Eukaryota;Viridiplantae;Streptophyta;Streptophytina;Embryophyta;Tracheophyta;Euphyllophyta;Spermatophyta;Magnoliophyta;basal Magnoliophyta;Amborellales;Amborellaceae;Amborella;Amborella trichopoda;
3.50656	500	GROS_g05382	-	-	-	-	-	3e-11	-	1e-09	315049551	28.12	Micro	Microsporum gypseum CBS 118893	Eukaryota_NO_Metazoa	535722	;cellular organisms;Eukaryota;Opisthokonta;Fungi;Dikarya;Ascomycota;saccharomyceta;Pezizomycotina;leotiomyceta;Eurotiomycetes;Eurotiomycetidae;Onygenales;Arthrodermataceae;Microsporum;Microsporum gypseum;Microsporum gypseum CBS 118893;
3.50656	4796	GROS_g01656	-	-	-	-	-	3e-28	-	1e-26	596720278	27.37	Colle	Colletotrichum gloeosporioides Nara gc5	Eukaryota_NO_Metazoa	1213859	;cellular organisms;Eukaryota;Opisthokonta;Fungi;Dikarya;Ascomycota;saccharomyceta;Pezizomycotina;leotiomyceta;sordariomyceta;Sordariomycetes;Hypocreomycetidae;Glomerellales;Glomerellaceae;Colletotrichum;Colletotrichum gloeosporioides;Colletotrichum gloeosporioides Nara gc5;
3.4012	509	GROS_g14260	-	-	-	-	-	3e-15	-	9e-14	729180515	39.44	T_hem	Torrubiella hemipterigena	Eukaryota_NO_Metazoa	1531966	;cellular organisms;Eukaryota;Opisthokonta;Fungi;Dikarya;Ascomycota;saccharomyceta;Pezizomycotina;leotiomyceta;sordariomyceta;Sordariomycetes;Hypocreomycetidae;Hypocreales;Clavicipitaceae;Torrubiella;Torrubiella hemipterigena;
3.35241	152	GROS_g03033	-	7e-06	-	-	-	-	-	0.0002	647646002	40.91	Hermi	Herminiimonas sp. CN	Bacteria	1349818	;cellular organisms;Bacteria;Proteobacteria;Betaproteobacteria;Burkholderiales;Oxalobacteraceae;Herminiimonas;Herminiimonas sp. CN;
3.28341	500	GROS_g11544	-	3e-12	-	-	-	-	-	8e-11	91203323	39.45	Candi	Candidatus Kuenenia stuttgartiensis	Bacteria	174633	;cellular organisms;Bacteria;Planctomycetes;Planctomycetia;Candidatus Brocadiales;Candidatus Brocadiaceae;Candidatus Kuenenia;Candidatus Kuenenia stuttgartiensis;
3.21888	500	GROS_g12398	-	8e-12	-	-	-	-	-	2e-10	692407101	44.19	Weeks	Weeksella sp. FF8	Bacteria	1461577	;cellular organisms;Bacteria;Bacteroidetes/Chlorobi group;Bacteroidetes;Flavobacteriia;Flavobacteriales;Flavobacteriaceae;Weeksella;Weeksella sp. FF8;
3.21888	500	GROS_g14306	-	-	-	-	-	8e-19	-	2e-17	636602323	35.38	Trame	Trametes versicolor FP-101664 SS1	Eukaryota_NO_Metazoa	717944	;cellular organisms;Eukaryota;Opisthokonta;Fungi;Dikarya;Basidiomycota;Agaricomycotina;Agaricomycetes;Agaricomycetes incertae sedis;Polyporales;Coriolaceae;Trametes;Trametes versicolor;Trametes versicolor FP-101664 SS1;
3.21888	9	GROS_g12000	-	-	-	-	2e-05	-	-	0.0005	747072431	23.96	S_ind	Sesamum indicum	Eukaryota_NO_Metazoa	4182	;cellular organisms;Eukaryota;Viridiplantae;Streptophyta;Streptophytina;Embryophyta;Tracheophyta;Euphyllophyta;Spermatophyta;Magnoliophyta;Mesangiospermae;eudicotyledons;Gunneridae;Pentapetalae;asterids;lamiids;Lamiales;Pedaliaceae;Sesamum;Sesamum indicum;
3.21888	685	GROS_g09275	-	-	-	-	8e-137	-	-	2e-135	22128687	26.22	Oryza	Oryza sativa Japonica Group	Eukaryota_NO_Metazoa	39947	;cellular organisms;Eukaryota;Viridiplantae;Streptophyta;Streptophytina;Embryophyta;Tracheophyta;Euphyllophyta;Spermatophyta;Magnoliophyta;Mesangiospermae;Liliopsida;Petrosaviidae;commelinids;Poales;Poaceae;BEP clade;Ehrhartoideae;Oryzeae;Oryza;Oryza sativa;Oryza sativa Japonica Group;
3.11352	500	GROS_g13450	-	-	-	-	4e-08	-	-	9e-07	255580529	30.48	R_com	Ricinus communis	Eukaryota_NO_Metazoa	3988	;cellular organisms;Eukaryota;Viridiplantae;Streptophyta;Streptophytina;Embryophyta;Tracheophyta;Euphyllophyta;Spermatophyta;Magnoliophyta;Mesangiospermae;eudicotyledons;Gunneridae;Pentapetalae;rosids;fabids;Malpighiales;Euphorbiaceae;Acalyphoideae;Acalypheae;Ricinus;Ricinus communis;
2.99573	848	GROS_g04939	-	-	-	-	1e-34	-	-	2e-33	720049975	63.64	N_nuc	Nelumbo nucifera	Eukaryota_NO_Metazoa	4432	;cellular organisms;Eukaryota;Viridiplantae;Streptophyta;Streptophytina;Embryophyta;Tracheophyta;Euphyllophyta;Spermatophyta;Magnoliophyta;Mesangiospermae;eudicotyledons;stem eudicotyledons;Proteales;Nelumbonaceae;Nelumbo;Nelumbo nucifera;
2.99573	500	GROS_g12989	-	-	-	-	-	2e-17	-	4e-16	528891760	58.82	Rozel	Rozella allomycis CSF55	Eukaryota_NO_Metazoa	988480	;cellular organisms;Eukaryota;Opisthokonta;Fungi;Cryptomycota;Rozella;Rozella allomycis;Rozella allomycis CSF55;
2.99573	1400	GROS_g00441	-	-	-	-	-	-	1e-23	2e-22	10185395	49.59	T_bru	Trypanosoma brucei	Eukaryota_NO_Metazoa	5691	;cellular organisms;Eukaryota;Euglenozoa;Kinetoplastida;Trypanosomatidae;Trypanosoma;Trypanozoon;Trypanosoma brucei;
2.99573	500	GROS_g14214	-	1e-14	-	-	-	-	-	2e-13	493506222	42.06	T_aer	Thioalkalimicrobium aerophilum	Bacteria	92245	;cellular organisms;Bacteria;Proteobacteria;Gammaproteobacteria;Thiotrichales;Piscirickettsiaceae;Thioalkalimicrobium;Thioalkalimicrobium aerophilum;
2.99573	13	GROS_g13413	-	-	-	-	-	2e-08	-	4e-07	531866210	34.31	Ophio	Ophiocordyceps sinensis CO18	Eukaryota_NO_Metazoa	911162	;cellular organisms;Eukaryota;Opisthokonta;Fungi;Dikarya;Ascomycota;saccharomyceta;Pezizomycotina;leotiomyceta;sordariomyceta;Sordariomycetes;Hypocreomycetidae;Hypocreales;Ophiocordycipitaceae;Ophiocordyceps;Ophiocordyceps sinensis;Ophiocordyceps sinensis CO18;
2.99573	502	GROS_g09216	-	-	-	-	-	1e-74	-	2e-73	752363558	33.51	Tulas	Tulasnella calospora MUT 4182	Eukaryota_NO_Metazoa	1051891	;cellular organisms;Eukaryota;Opisthokonta;Fungi;Dikarya;Basidiomycota;Agaricomycotina;Agaricomycetes;Agaricomycetes incertae sedis;Cantharellales;Tulasnellaceae;Tulasnella;Tulasnella calospora;Tulasnella calospora MUT 4182;
2.89037	500	GROS_g14159	-	-	-	-	-	5e-16	-	9e-15	552929671	33.52	Rhizo	Rhizophagus irregularis DAOM 181602	Eukaryota_NO_Metazoa	747089	;cellular organisms;Eukaryota;Opisthokonta;Fungi;Glomeromycota;Glomeromycetes;Glomerales;Glomeraceae;Rhizophagus;Rhizophagus irregularis;Rhizophagus irregularis DAOM 181602;
2.81341	34	GROS_g05948	-	6e-10	-	-	-	-	-	1e-08	446746117	39.71	B_cer	Bacillus cereus	Bacteria	1396	;cellular organisms;Bacteria;Firmicutes;Bacilli;Bacillales;Bacillaceae;Bacillus;Bacillus cereus group;Bacillus cereus;
2.81341	500	GROS_g14261	-	-	-	-	-	3e-09	-	5e-08	353237442	27.71	Pirif	Piriformospora indica DSM 11827	Eukaryota_NO_Metazoa	1109443	;cellular organisms;Eukaryota;Opisthokonta;Fungi;Dikarya;Basidiomycota;Agaricomycotina;Agaricomycetes;Agaricomycetes incertae sedis;Sebacinales;Sebacinales group B;Piriformospora;Piriformospora indica;Piriformospora indica DSM 11827;
2.70805	983	GROS_g07760	-	-	-	-	6e-12	-	-	9e-11	743925541	40.57	P_eup	Populus euphratica	Eukaryota_NO_Metazoa	75702	;cellular organisms;Eukaryota;Viridiplantae;Streptophyta;Streptophytina;Embryophyta;Tracheophyta;Euphyllophyta;Spermatophyta;Magnoliophyta;Mesangiospermae;eudicotyledons;Gunneridae;Pentapetalae;rosids;fabids;Malpighiales;Salicaceae;Saliceae;Populus;Populus euphratica;
2.65926	504	GROS_g06808	-	-	-	-	-	7e-31	-	1e-29	663444119	53.66	C_fab	Cyberlindnera fabianii	Eukaryota_NO_Metazoa	36022	;cellular organisms;Eukaryota;Opisthokonta;Fungi;Dikarya;Ascomycota;saccharomyceta;Saccharomycotina;Saccharomycetes;Saccharomycetales;Phaffomycetaceae;Cyberlindnera;Cyberlindnera fabianii;
2.65926	33	GROS_g00745	-	-	-	-	-	-	7e-15	1e-13	672186394	35.62	Plasm	Plasmodium inui San Antonio 1	Eukaryota_NO_Metazoa	1237626	;cellular organisms;Eukaryota;Alveolata;Apicomplexa;Aconoidasida;Haemosporida;Plasmodium;Plasmodium (Plasmodium);Plasmodium inui;Plasmodium inui San Antonio 1;
2.59027	986	GROS_g07365	-	-	-	-	-	3e-17	-	4e-16	358399578	35.14	Trich	Trichoderma atroviride IMI 206040	Eukaryota_NO_Metazoa	452589	;cellular organisms;Eukaryota;Opisthokonta;Fungi;Dikarya;Ascomycota;saccharomyceta;Pezizomycotina;leotiomyceta;sordariomyceta;Sordariomycetes;Hypocreomycetidae;Hypocreales;Hypocreaceae;Trichoderma;Trichoderma atroviride;Trichoderma atroviride IMI 206040;
2.52573	334	GROS_g02590	-	-	-	-	-	8e-12	-	1e-10	358390403	43.18	Trich	Trichoderma atroviride IMI 206040	Eukaryota_NO_Metazoa	452589	;cellular organisms;Eukaryota;Opisthokonta;Fungi;Dikarya;Ascomycota;saccharomyceta;Pezizomycotina;leotiomyceta;sordariomyceta;Sordariomycetes;Hypocreomycetidae;Hypocreales;Hypocreaceae;Trichoderma;Trichoderma atroviride;Trichoderma atroviride IMI 206040;
2.52573	500	GROS_g11324	-	-	-	-	-	8e-09	-	1e-07	367019444	27.56	Mycel	Myceliophthora thermophila ATCC 42464	Eukaryota_NO_Metazoa	573729	;cellular organisms;Eukaryota;Opisthokonta;Fungi;Dikarya;Ascomycota;saccharomyceta;Pezizomycotina;leotiomyceta;sordariomyceta;Sordariomycetes;Sordariomycetidae;Sordariales;Chaetomiaceae;Myceliophthora;Myceliophthora thermophila;Myceliophthora thermophila ATCC 42464;
2.52573	35	GROS_g09821	-	-	-	-	-	4e-07	-	5e-06	629684361	22.88	Metar	Metarhizium acridum CQMa 102	Eukaryota_NO_Metazoa	655827	;cellular organisms;Eukaryota;Opisthokonta;Fungi;Dikarya;Ascomycota;saccharomyceta;Pezizomycotina;leotiomyceta;sordariomyceta;Sordariomycetes;Hypocreomycetidae;Hypocreales;Clavicipitaceae;mitosporic Clavicipitaceae;Metarhizium;Metarhizium acridum;Metarhizium acridum CQMa 102;
2.48491	14	GROS_g02427	-	-	-	-	-	-	5e-08	6e-07	294942398	37.91	Perki	Perkinsus marinus ATCC 50983	Eukaryota_NO_Metazoa	423536	;cellular organisms;Eukaryota;Alveolata;Perkinsea;Perkinsida;Perkinsidae;Perkinsus;Perkinsus marinus;Perkinsus marinus ATCC 50983;
2.30259	635	GROS_g07568	-	-	-	-	-	-	2e-16	2e-15	579332103	54.35	Plasm	Plasmodium falciparum Santa Lucia	Eukaryota_NO_Metazoa	478859	;cellular organisms;Eukaryota;Alveolata;Apicomplexa;Aconoidasida;Haemosporida;Plasmodium;Plasmodium (Laverania);Plasmodium falciparum;Plasmodium falciparum Santa Lucia;
2.30259	25	GROS_g11136	-	2e-06	-	-	-	-	-	2e-05	502691371	42.25	S_lin	Spirosoma linguale	Bacteria	108	;cellular organisms;Bacteria;Bacteroidetes/Chlorobi group;Bacteroidetes;Cytophagia;Cytophagales;Cytophagaceae;Spirosoma;Spirosoma linguale;
2.30259	6	GROS_g00623	-	-	-	-	-	1e-07	-	1e-06	299742264	38.3	Copri	Coprinopsis cinerea okayama7#130	Eukaryota_NO_Metazoa	240176	;cellular organisms;Eukaryota;Opisthokonta;Fungi;Dikarya;Basidiomycota;Agaricomycotina;Agaricomycetes;Agaricomycetidae;Agaricales;Psathyrellaceae;Coprinopsis;Coprinopsis cinerea;Coprinopsis cinerea okayama7#130;
2.30259	501	GROS_g05928	-	-	-	-	-	-	7e-28	7e-27	765555458	50	Capsa	Capsaspora owczarzaki ATCC 30864	Eukaryota_NO_Metazoa	595528	;cellular organisms;Eukaryota;Opisthokonta;Opisthokonta incertae sedis;Ichthyosporea;Capsaspora;Capsaspora owczarzaki;Capsaspora owczarzaki ATCC 30864;
2.30259	502	GROS_g03386	-	-	-	-	-	1e-58	-	1e-57	646284763	38.38	Botry	Botryobasidium botryosum FD-172 SS1	Eukaryota_NO_Metazoa	930990	;cellular organisms;Eukaryota;Opisthokonta;Fungi;Dikarya;Basidiomycota;Agaricomycotina;Agaricomycetes;Agaricomycetes incertae sedis;Cantharellales;Botryobasidiaceae;Botryobasidium;Botryobasidium botryosum;Botryobasidium botryosum FD-172 SS1;
2.30259	500	GROS_g14299	-	-	-	-	1e-15	-	-	1e-14	552835185	34.67	C_var	Chlorella variabilis	Eukaryota_NO_Metazoa	554065	;cellular organisms;Eukaryota;Viridiplantae;Chlorophyta;Trebouxiophyceae;Chlorellales;Chlorellaceae;Chlorella;Chlorella variabilis;
2.30259	500	GROS_g14272	-	-	-	-	-	4e-12	-	4e-11	552929671	29.61	Rhizo	Rhizophagus irregularis DAOM 181602	Eukaryota_NO_Metazoa	747089	;cellular organisms;Eukaryota;Opisthokonta;Fungi;Glomeromycota;Glomeromycetes;Glomerales;Glomeraceae;Rhizophagus;Rhizophagus irregularis;Rhizophagus irregularis DAOM 181602;
2.16905	900	GROS_g11133	-	8e-49	-	-	-	-	-	7e-48	576363728	37.84	Mycob	Mycobacterium sp. MAC_080597_8934	Bacteria	1335322	;cellular organisms;Bacteria;Actinobacteria;Actinobacteria;Actinobacteridae;Actinomycetales;Corynebacterineae;Mycobacteriaceae;Mycobacterium;Mycobacterium avium complex (MAC);Mycobacterium sp. MAC_080597_8934;
2.16905	70	GROS_g00896	-	-	-	-	8e-12	-	-	7e-11	567877241	36.59	C_cle	Citrus clementina	Eukaryota_NO_Metazoa	85681	;cellular organisms;Eukaryota;Viridiplantae;Streptophyta;Streptophytina;Embryophyta;Tracheophyta;Euphyllophyta;Spermatophyta;Magnoliophyta;Mesangiospermae;eudicotyledons;Gunneridae;Pentapetalae;rosids;malvids;Sapindales;Rutaceae;Citrus;Citrus clementina;
2.14843	997	GROS_g12068	-	-	-	-	7e-86	-	-	6e-85	222617593	36.26	Oryza	Oryza sativa Japonica Group	Eukaryota_NO_Metazoa	39947	;cellular organisms;Eukaryota;Viridiplantae;Streptophyta;Streptophytina;Embryophyta;Tracheophyta;Euphyllophyta;Spermatophyta;Magnoliophyta;Mesangiospermae;Liliopsida;Petrosaviidae;commelinids;Poales;Poaceae;BEP clade;Ehrhartoideae;Oryzeae;Oryza;Oryza sativa;Oryza sativa Japonica Group;
2.12026	500	GROS_g12205	-	-	-	-	6e-21	-	-	5e-20	545376090	44.79	Cocco	Coccomyxa subellipsoidea C-169	Eukaryota_NO_Metazoa	574566	;cellular organisms;Eukaryota;Viridiplantae;Chlorophyta;Trebouxiophyceae;Trebouxiophyceae incertae sedis;Coccomyxaceae;Coccomyxa;Coccomyxa subellipsoidea;Coccomyxa subellipsoidea C-169;
2.12026	5	GROS_g10717	-	-	-	-	-	-	6e-06	5e-05	557146328	35.71	E_ten	Eimeria tenella	Eukaryota_NO_Metazoa	5802	;cellular organisms;Eukaryota;Alveolata;Apicomplexa;Conoidasida;Coccidia;Eucoccidiorida;Eimeriorina;Eimeriidae;Eimeria;Eimeria tenella;
2.07944	500	GROS_g14287	-	-	-	-	-	1e-14	-	8e-14	751005859	33.77	Suill	Suillus luteus UH-Slu-Lm8-n1	Eukaryota_NO_Metazoa	930992	;cellular organisms;Eukaryota;Opisthokonta;Fungi;Dikarya;Basidiomycota;Agaricomycotina;Agaricomycetes;Agaricomycetidae;Boletales;Suillineae;Suillaceae;Suillus;Suillus luteus;Suillus luteus UH-Slu-Lm8-n1;
2.07944	74	GROS_g14296	-	-	-	-	5e-07	-	-	4e-06	700256992	30.91	I_hen	Illicium henryi	Eukaryota_NO_Metazoa	114516	;cellular organisms;Eukaryota;Viridiplantae;Streptophyta;Streptophytina;Embryophyta;Tracheophyta;Euphyllophyta;Spermatophyta;Magnoliophyta;basal Magnoliophyta;Austrobaileyales;Schisandraceae;Illicium;Illicium henryi;
2.07944	2022	GROS_g02058	-	-	-	-	-	1e-22	-	8e-22	640916562	26.12	C_sub	Colletotrichum sublineola	Eukaryota_NO_Metazoa	1173701	;cellular organisms;Eukaryota;Opisthokonta;Fungi;Dikarya;Ascomycota;saccharomyceta;Pezizomycotina;leotiomyceta;sordariomyceta;Sordariomycetes;Hypocreomycetidae;Glomerellales;Glomerellaceae;Colletotrichum;Colletotrichum sublineola;
2.07944	915	GROS_g13162	-	-	-	-	5e-41	-	-	4e-40	77551837	22.95	Oryza	Oryza sativa Japonica Group	Eukaryota_NO_Metazoa	39947	;cellular organisms;Eukaryota;Viridiplantae;Streptophyta;Streptophytina;Embryophyta;Tracheophyta;Euphyllophyta;Spermatophyta;Magnoliophyta;Mesangiospermae;Liliopsida;Petrosaviidae;commelinids;Poales;Poaceae;BEP clade;Ehrhartoideae;Oryzeae;Oryza;Oryza sativa;Oryza sativa Japonica Group;
2.07944	502	GROS_g05961	-	5e-43	-	-	-	-	-	4e-42	503316845	54.55	C_alg	Cellulophaga algicola	Bacteria	59600	;cellular organisms;Bacteria;Bacteroidetes/Chlorobi group;Bacteroidetes;Flavobacteriia;Flavobacteriales;Flavobacteriaceae;Cellulophaga;Cellulophaga algicola;
2.0149	9	GROS_g07569	-	-	-	-	-	8e-07	-	6e-06	595457830	47.54	Rhizo	Rhizophagus irregularis DAOM 197198w	Eukaryota_NO_Metazoa	1432141	;cellular organisms;Eukaryota;Opisthokonta;Fungi;Glomeromycota;Glomeromycetes;Glomerales;Glomeraceae;Rhizophagus;Rhizophagus irregularis;Rhizophagus irregularis DAOM 197198w;
2.0149	7	GROS_g07589	-	-	-	-	4e-05	-	-	0.0003	502088221	31.88	C_ari	Cicer arietinum	Eukaryota_NO_Metazoa	3827	;cellular organisms;Eukaryota;Viridiplantae;Streptophyta;Streptophytina;Embryophyta;Tracheophyta;Euphyllophyta;Spermatophyta;Magnoliophyta;Mesangiospermae;eudicotyledons;Gunneridae;Pentapetalae;rosids;fabids;Fabales;Fabaceae;Papilionoideae;Cicereae;Cicer;Cicer arietinum;
2.0149	500	GROS_g02477	-	-	-	-	-	8e-13	-	6e-12	521769531	27.27	Blume	Blumeria graminis f. sp. tritici 96224	Eukaryota_NO_Metazoa	1268274	;cellular organisms;Eukaryota;Opisthokonta;Fungi;Dikarya;Ascomycota;saccharomyceta;Pezizomycotina;leotiomyceta;sordariomyceta;Leotiomycetes;Erysiphales;Erysiphaceae;Blumeria;Blumeria graminis;Blumeria graminis f. sp. tritici;Blumeria graminis f. sp. tritici 96224;
1.94591	500	GROS_g02937	-	-	-	-	-	1e-11	-	7e-11	752337023	40.95	Pisol	Pisolithus tinctorius Marx 270	Eukaryota_NO_Metazoa	870435	;cellular organisms;Eukaryota;Opisthokonta;Fungi;Dikarya;Basidiomycota;Agaricomycotina;Agaricomycetes;Agaricomycetidae;Boletales;Sclerodermatineae;Pisolithaceae;Pisolithus;Pisolithus tinctorius;Pisolithus tinctorius Marx 270;
1.94591	1719	GROS_g12792	-	-	-	-	-	-	1e-24	7e-24	123479228	34.34	Trich	Trichomonas vaginalis G3	Eukaryota_NO_Metazoa	412133	;cellular organisms;Eukaryota;Parabasalia;Trichomonadida;Trichomonadidae;Trichomonas;Trichomonas vaginalis;Trichomonas vaginalis G3;
1.89712	842	GROS_g07215	-	-	-	-	3e-64	-	-	2e-63	629081218	37.61	E_gra	Eucalyptus grandis	Eukaryota_NO_Metazoa	71139	;cellular organisms;Eukaryota;Viridiplantae;Streptophyta;Streptophytina;Embryophyta;Tracheophyta;Euphyllophyta;Spermatophyta;Magnoliophyta;Mesangiospermae;eudicotyledons;Gunneridae;Pentapetalae;rosids;malvids;Myrtales;Myrtaceae;Eucalyptus;Eucalyptus grandis;
1.89712	546	GROS_g05153	-	-	-	-	-	-	3e-68	2e-67	635370515	35.44	A_can	Albugo candida	Eukaryota_NO_Metazoa	65357	;cellular organisms;Eukaryota;Stramenopiles;Oomycetes;Albuginales;Albuginaceae;Albugo;Albugo candida;
1.89712	22	GROS_g13623	-	-	-	-	3e-08	-	-	2e-07	294462880	31.58	P_sit	Picea sitchensis	Eukaryota_NO_Metazoa	3332	;cellular organisms;Eukaryota;Viridiplantae;Streptophyta;Streptophytina;Embryophyta;Tracheophyta;Euphyllophyta;Spermatophyta;Acrogymnospermae;Pinidae;Pinales;Pinaceae;Picea;Picea sitchensis;
1.89712	17	GROS_g09862	-	6e-11	-	-	-	-	-	4e-10	737333061	30.08	Clost	Clostridium sp. KNHs209	Bacteria	1469948	;cellular organisms;Bacteria;Firmicutes;Clostridia;Clostridiales;Clostridiaceae;Clostridium;Clostridium sp. KNHs209;
1.83258	523	GROS_g08460	-	-	-	-	-	-	8e-12	5e-11	401412692	41.98	Neosp	Neospora caninum Liverpool	Eukaryota_NO_Metazoa	572307	;cellular organisms;Eukaryota;Alveolata;Apicomplexa;Conoidasida;Coccidia;Eucoccidiorida;Eimeriorina;Sarcocystidae;Neospora;Neospora caninum;Neospora caninum Liverpool;
1.79176	5	GROS_g02631	-	-	-	-	0.0001	-	-	0.0006	357129553	43.48	B_dis	Brachypodium distachyon	Eukaryota_NO_Metazoa	15368	;cellular organisms;Eukaryota;Viridiplantae;Streptophyta;Streptophytina;Embryophyta;Tracheophyta;Euphyllophyta;Spermatophyta;Magnoliophyta;Mesangiospermae;Liliopsida;Petrosaviidae;commelinids;Poales;Poaceae;BEP clade;Pooideae;Brachypodieae;Brachypodium;Brachypodium distachyon;
1.79176	2	GROS_g01572	-	-	-	-	-	0.0001	-	0.0006	353242644	41.67	Pirif	Piriformospora indica DSM 11827	Eukaryota_NO_Metazoa	1109443	;cellular organisms;Eukaryota;Opisthokonta;Fungi;Dikarya;Basidiomycota;Agaricomycotina;Agaricomycetes;Agaricomycetes incertae sedis;Sebacinales;Sebacinales group B;Piriformospora;Piriformospora indica;Piriformospora indica DSM 11827;
1.7148	500	GROS_g12763	-	9e-09	-	-	-	-	-	5e-08	504958818	33.33	P_min	Pleurocapsa minor	Bacteria	54308	;cellular organisms;Bacteria;Cyanobacteria;Pleurocapsales;Pleurocapsa;Pleurocapsa minor;
1.60944	500	GROS_g13948	-	-	-	-	-	2e-13	-	1e-12	575475410	56.6	Batra	Batrachochytrium dendrobatidis JAM81	Eukaryota_NO_Metazoa	684364	;cellular organisms;Eukaryota;Opisthokonta;Fungi;Chytridiomycota;Chytridiomycetes;Rhizophydiales;Rhizophydiales incertae sedis;Batrachochytrium;Batrachochytrium dendrobatidis;Batrachochytrium dendrobatidis JAM81;
1.60944	500	GROS_g08487	-	-	-	-	-	-	6e-28	3e-27	145516294	55.79	Param	Paramecium tetraurelia strain d4-2	Eukaryota_NO_Metazoa	412030	;cellular organisms;Eukaryota;Alveolata;Ciliophora;Intramacronucleata;Oligohymenophorea;Peniculida;Parameciidae;Paramecium;Paramecium tetraurelia;Paramecium tetraurelia strain d4-2;
1.60944	500	GROS_g10842	-	-	-	-	-	-	8e-17	4e-16	546298359	50.67	C_cri	Chondrus crispus	Eukaryota_NO_Metazoa	2769	;cellular organisms;Eukaryota;Rhodophyta;Florideophyceae;Gigartinales;Gigartinaceae;Chondrus;Chondrus crispus;
1.60944	1275	GROS_g01579	-	-	-	-	-	-	4e-24	2e-23	340057209	49.59	Trypa	Trypanosoma vivax Y486	Eukaryota_NO_Metazoa	1055687	;cellular organisms;Eukaryota;Euglenozoa;Kinetoplastida;Trypanosomatidae;Trypanosoma;Duttonella;Trypanosoma vivax;Trypanosoma vivax Y486;
1.60944	1224	GROS_g10807	-	-	-	-	-	2e-53	-	1e-52	588263225	43.97	Walle	Wallemia sebi CBS 633.66	Eukaryota_NO_Metazoa	671144	;cellular organisms;Eukaryota;Opisthokonta;Fungi;Dikarya;Basidiomycota;Basidiomycota incertae sedis;Wallemiomycetes;Wallemiales;Wallemiales incertae sedis;Wallemia;Wallemia sebi;Wallemia sebi CBS 633.66;
1.60944	463	GROS_g10065	-	-	-	-	2e-06	-	-	1e-05	326488711	42.19	Horde	Hordeum vulgare subsp. vulgare	Eukaryota_NO_Metazoa	112509	;cellular organisms;Eukaryota;Viridiplantae;Streptophyta;Streptophytina;Embryophyta;Tracheophyta;Euphyllophyta;Spermatophyta;Magnoliophyta;Mesangiospermae;Liliopsida;Petrosaviidae;commelinids;Poales;Poaceae;BEP clade;Pooideae;Triticeae;Hordeum;Hordeum vulgare;Hordeum vulgare subsp. vulgare;
1.60944	10	GROS_g13128	-	-	-	-	2e-06	-	-	1e-05	297819552	31.58	Arabi	Arabidopsis lyrata subsp. lyrata	Eukaryota_NO_Metazoa	81972	;cellular organisms;Eukaryota;Viridiplantae;Streptophyta;Streptophytina;Embryophyta;Tracheophyta;Euphyllophyta;Spermatophyta;Magnoliophyta;Mesangiospermae;eudicotyledons;Gunneridae;Pentapetalae;rosids;malvids;Brassicales;Brassicaceae;Camelineae;Arabidopsis;Arabidopsis lyrata;Arabidopsis lyrata subsp. lyrata;
1.60944	500	GROS_g14168	-	-	-	-	-	2e-13	-	1e-12	752366970	30.81	Tulas	Tulasnella calospora MUT 4182	Eukaryota_NO_Metazoa	1051891	;cellular organisms;Eukaryota;Opisthokonta;Fungi;Dikarya;Basidiomycota;Agaricomycotina;Agaricomycetes;Agaricomycetes incertae sedis;Cantharellales;Tulasnellaceae;Tulasnella;Tulasnella calospora;Tulasnella calospora MUT 4182;
1.60944	446	GROS_g11234	-	2e-13	-	-	-	-	-	1e-12	696344207	23.43	Mesor	Mesorhizobium sp. URHA0056	Bacteria	1298858	;cellular organisms;Bacteria;Proteobacteria;Alphaproteobacteria;Rhizobiales;Phyllobacteriaceae;Mesorhizobium;Mesorhizobium sp. URHA0056;
1.50408	405	GROS_g03542	-	2e-13	-	-	-	-	-	9e-13	428000422	38.14	Oscil	Oscillatoria acuminata PCC 6304	Bacteria	56110	;cellular organisms;Bacteria;Cyanobacteria;Oscillatoriophycideae;Oscillatoriales;Oscillatoria;Oscillatoria acuminata;Oscillatoria acuminata PCC 6304;
1.50408	5	GROS_g10332	-	-	-	-	-	-	2e-05	9e-05	281201631	35.64	Polys	Polysphondylium pallidum PN500	Eukaryota_NO_Metazoa	670386	;cellular organisms;Eukaryota;Amoebozoa;Mycetozoa;Dictyosteliida;Polysphondylium;Polysphondylium pallidum;Polysphondylium pallidum PN500;
1.49165	27	GROS_g03962	-	9e-11	-	-	-	-	-	4e-10	746582726	47.57	P_lut	Pseudoalteromonas luteoviolacea	Bacteria	43657	;cellular organisms;Bacteria;Proteobacteria;Gammaproteobacteria;Alteromonadales;Pseudoalteromonadaceae;Pseudoalteromonas;Pseudoalteromonas luteoviolacea;
1.45529	94	GROS_g12260	-	7e-17	-	-	-	-	-	3e-16	378575100	41.24	Sapro	Saprospira grandis str. Lewin	Bacteria	984262	;cellular organisms;Bacteria;Bacteroidetes/Chlorobi group;Bacteroidetes;Sphingobacteriia;Sphingobacteriales;Saprospiraceae;Saprospira;Saprospira grandis;Saprospira grandis str. Lewin;
1.38629	161	GROS_g06602	-	-	-	-	-	5e-18	-	2e-17	636605877	52.87	Trame	Trametes versicolor FP-101664 SS1	Eukaryota_NO_Metazoa	717944	;cellular organisms;Eukaryota;Opisthokonta;Fungi;Dikarya;Basidiomycota;Agaricomycotina;Agaricomycetes;Agaricomycetes incertae sedis;Polyporales;Coriolaceae;Trametes;Trametes versicolor;Trametes versicolor FP-101664 SS1;
1.38629	14	GROS_g08103	-	-	-	-	-	1e-05	-	4e-05	667645679	40.48	Beauv	Beauveria bassiana ARSEF 2860	Eukaryota_NO_Metazoa	655819	;cellular organisms;Eukaryota;Opisthokonta;Fungi;Dikarya;Ascomycota;saccharomyceta;Pezizomycotina;leotiomyceta;sordariomyceta;Sordariomycetes;Hypocreomycetidae;Hypocreales;Cordycipitaceae;Beauveria;Beauveria bassiana;Beauveria bassiana ARSEF 2860;
1.38629	1992	GROS_g00417	1e-12	-	-	-	-	-	-	4e-12	502134864	33.33	S_isl	Sulfolobus islandicus	Archaea	43080	;cellular organisms;Archaea;Crenarchaeota;Thermoprotei;Sulfolobales;Sulfolobaceae;Sulfolobus;Sulfolobus islandicus;
1.38629	500	GROS_g03061	-	-	-	-	-	-	2e-07	8e-07	551668601	28.57	Guill	Guillardia theta CCMP2712	Eukaryota_NO_Metazoa	905079	;cellular organisms;Eukaryota;Cryptophyta;Pyrenomonadales;Geminigeraceae;Guillardia;Guillardia theta;Guillardia theta CCMP2712;
1.20397	500	GROS_g10970	-	-	-	-	-	-	3e-27	1e-26	754342561	46.77	Capsa	Capsaspora owczarzaki ATCC 30864	Eukaryota_NO_Metazoa	595528	;cellular organisms;Eukaryota;Opisthokonta;Opisthokonta incertae sedis;Ichthyosporea;Capsaspora;Capsaspora owczarzaki;Capsaspora owczarzaki ATCC 30864;
1.20397	498	GROS_g06080	-	-	-	-	6e-15	-	-	2e-14	761967153	37.88	M_neg	Monoraphidium neglectum	Eukaryota_NO_Metazoa	145388	;cellular organisms;Eukaryota;Viridiplantae;Chlorophyta;Chlorophyceae;Sphaeropleales;Selenastraceae;Monoraphidium;Monoraphidium neglectum;
1.20397	312	GROS_g11713	-	-	-	-	-	3e-08	-	1e-07	255727729	35.62	Candi	Candida tropicalis MYA-3404	Eukaryota_NO_Metazoa	294747	;cellular organisms;Eukaryota;Opisthokonta;Fungi;Dikarya;Ascomycota;saccharomyceta;Saccharomycotina;Saccharomycetes;Saccharomycetales;Debaryomycetaceae;Candida/Lodderomyces clade;Candida;Candida tropicalis;Candida tropicalis MYA-3404;
1.20397	517	GROS_g01144	-	-	-	-	-	-	6e-12	2e-11	118384165	34.13	T_the	Tetrahymena thermophila	Eukaryota_NO_Metazoa	5911	;cellular organisms;Eukaryota;Alveolata;Ciliophora;Intramacronucleata;Oligohymenophorea;Hymenostomatida;Tetrahymenina;Tetrahymenidae;Tetrahymena;Tetrahymena thermophila;
1.09861	500	GROS_g10087	-	-	-	-	-	-	1e-56	3e-56	471188245	54.9	Entam	Entamoeba invadens IP1	Eukaryota_NO_Metazoa	370355	;cellular organisms;Eukaryota;Amoebozoa;Archamoebae;Entamoebidae;Entamoeba;Entamoeba invadens;Entamoeba invadens IP1;
1.09861	501	GROS_g05852	-	-	-	-	-	1e-32	-	3e-32	630916022	44.37	Annca	Anncaliia algerae PRA109	Eukaryota_NO_Metazoa	1240240	;cellular organisms;Eukaryota;Opisthokonta;Fungi;Microsporidia;Apansporoblastina;Tubulinosematidae;Anncaliia;Anncaliia algerae;Anncaliia algerae PRA109;
1.09861	500	GROS_g13765	-	-	-	-	-	-	2e-35	6e-35	126653305	39.79	Crypt	Cryptosporidium parvum Iowa II	Eukaryota_NO_Metazoa	353152	;cellular organisms;Eukaryota;Alveolata;Apicomplexa;Conoidasida;Coccidia;Eucoccidiorida;Eimeriorina;Cryptosporidiidae;Cryptosporidium;Cryptosporidium parvum;Cryptosporidium parvum Iowa II;
1.09861	500	GROS_g13051	-	1e-10	-	-	-	-	-	3e-10	655827260	42.19	S_sub	Sulfurihydrogenibium subterraneum	Bacteria	171121	;cellular organisms;Bacteria;Aquificae;Aquificae;Aquificales;Hydrogenothermaceae;Sulfurihydrogenibium;Sulfurihydrogenibium subterraneum;
1.09861	181	GROS_g13457	-	-	-	-	-	2e-10	-	6e-10	299739478	32.47	Copri	Coprinopsis cinerea okayama7#130	Eukaryota_NO_Metazoa	240176	;cellular organisms;Eukaryota;Opisthokonta;Fungi;Dikarya;Basidiomycota;Agaricomycotina;Agaricomycetes;Agaricomycetidae;Agaricales;Psathyrellaceae;Coprinopsis;Coprinopsis cinerea;Coprinopsis cinerea okayama7#130;
1.09861	23	GROS_g14216	-	-	-	-	2e-06	-	-	6e-06	297819878	30.93	Arabi	Arabidopsis lyrata subsp. lyrata	Eukaryota_NO_Metazoa	81972	;cellular organisms;Eukaryota;Viridiplantae;Streptophyta;Streptophytina;Embryophyta;Tracheophyta;Euphyllophyta;Spermatophyta;Magnoliophyta;Mesangiospermae;eudicotyledons;Gunneridae;Pentapetalae;rosids;malvids;Brassicales;Brassicaceae;Camelineae;Arabidopsis;Arabidopsis lyrata;Arabidopsis lyrata subsp. lyrata;
1.09861	29	GROS_g00359	-	-	-	-	1e-05	-	-	3e-05	700203093	25.47	C_sat	Cucumis sativus	Eukaryota_NO_Metazoa	3659	;cellular organisms;Eukaryota;Viridiplantae;Streptophyta;Streptophytina;Embryophyta;Tracheophyta;Euphyllophyta;Spermatophyta;Magnoliophyta;Mesangiospermae;eudicotyledons;Gunneridae;Pentapetalae;rosids;fabids;Cucurbitales;Cucurbitaceae;Benincaseae;Cucumis;Cucumis sativus;
1.04982	5	GROS_g13210	-	-	-	-	-	7e-05	-	0.0002	403213830	38.46	Kazac	Kazachstania naganishii CBS 8797	Eukaryota_NO_Metazoa	1071383	;cellular organisms;Eukaryota;Opisthokonta;Fungi;Dikarya;Ascomycota;saccharomyceta;Saccharomycotina;Saccharomycetes;Saccharomycetales;Saccharomycetaceae;Kazachstania;Kazachstania naganishii;Kazachstania naganishii CBS 8797;
1.04982	500	GROS_g12898	-	-	-	-	-	7e-10	-	2e-09	367048691	32.61	Thiel	Thielavia terrestris NRRL 8126	Eukaryota_NO_Metazoa	578455	;cellular organisms;Eukaryota;Opisthokonta;Fungi;Dikarya;Ascomycota;saccharomyceta;Pezizomycotina;leotiomyceta;sordariomyceta;Sordariomycetes;Sordariomycetidae;Sordariales;Chaetomiaceae;Thielavia;Thielavia terrestris;Thielavia terrestris NRRL 8126;
0.916291	500	GROS_g14073	-	-	-	-	4e-59	-	-	1e-58	764553860	58.87	Fraga	Fragaria vesca subsp. vesca	Eukaryota_NO_Metazoa	101020	;cellular organisms;Eukaryota;Viridiplantae;Streptophyta;Streptophytina;Embryophyta;Tracheophyta;Euphyllophyta;Spermatophyta;Magnoliophyta;Mesangiospermae;eudicotyledons;Gunneridae;Pentapetalae;rosids;fabids;Rosales;Rosaceae;Rosoideae;Potentilleae;Fragariinae;Fragaria;Fragaria vesca;Fragaria vesca subsp. vesca;
0.916291	500	GROS_g11697	-	-	-	-	-	2e-26	-	5e-26	403177241	38.71	Pucci	Puccinia graminis f. sp. tritici CRL 75-36-700-3	Eukaryota_NO_Metazoa	418459	;cellular organisms;Eukaryota;Opisthokonta;Fungi;Dikarya;Basidiomycota;Pucciniomycotina;Pucciniomycetes;Pucciniales;Pucciniaceae;Puccinia;Puccinia graminis;Puccinia graminis f. sp. tritici;Puccinia graminis f. sp. tritici CRL 75-36-700-3;
0.916291	500	GROS_g14151	-	-	-	-	-	2e-07	-	5e-07	552929671	30.29	Rhizo	Rhizophagus irregularis DAOM 181602	Eukaryota_NO_Metazoa	747089	;cellular organisms;Eukaryota;Opisthokonta;Fungi;Glomeromycota;Glomeromycetes;Glomerales;Glomeraceae;Rhizophagus;Rhizophagus irregularis;Rhizophagus irregularis DAOM 181602;
0.916291	4	GROS_g11495	-	-	-	-	-	-	0.0002	0.0005	641538130	29.6	Sapro	Saprolegnia parasitica CBS 223.65	Eukaryota_NO_Metazoa	695850	;cellular organisms;Eukaryota;Stramenopiles;Oomycetes;Saprolegniales;Saprolegniaceae;Saprolegnia;Saprolegnia parasitica;Saprolegnia parasitica CBS 223.65;
0.916291	104	GROS_g01752	-	2e-06	-	-	-	-	-	5e-06	750257395	28.03	P_par	Pedosphaera parvula	Bacteria	1032527	;cellular organisms;Bacteria;Chlamydiae/Verrucomicrobia group;Verrucomicrobia;Verrucomicrobiae;Verrucomicrobiales;Verrucomicrobia subdivision 3;Pedosphaera;Pedosphaera parvula;
0.916291	501	GROS_g09394	-	-	-	-	-	2e-15	-	5e-15	328352153	39.36	Komag	Komagataella pastoris CBS 7435	Eukaryota_NO_Metazoa	981350	;cellular organisms;Eukaryota;Opisthokonta;Fungi;Dikarya;Ascomycota;saccharomyceta;Saccharomycotina;Saccharomycetes;Saccharomycetales;Phaffomycetaceae;Komagataella;Komagataella pastoris;Komagataella pastoris CBS 7435;
0.847298	980	GROS_g08928	-	3e-11	-	-	-	-	-	7e-11	738124320	42.86	L_fer	Leptospirillum ferriphilum	Bacteria	178606	;cellular organisms;Bacteria;Nitrospirae;Nitrospira;Nitrospirales;Nitrospiraceae;Leptospirillum;Leptospirillum sp. Group III;Leptospirillum ferriphilum;
0.81093	27	GROS_g08327	4e-08	-	-	-	-	-	-	9e-08	663532393	34.86	uncul	uncultured marine thaumarchaeote SAT1000_09_B07	Archaea	1456367	;cellular organisms;Archaea;Thaumarchaeota;environmental samples;uncultured marine thaumarchaeote SAT1000_09_B07;
0.798508	683	GROS_g11283	-	-	-	-	-	9e-19	-	2e-18	406695862	27.09	Trich	Trichosporon asahii var. asahii CBS 8904	Eukaryota_NO_Metazoa	1220162	;cellular organisms;Eukaryota;Opisthokonta;Fungi;Dikarya;Basidiomycota;Agaricomycotina;Tremellomycetes;Tremellales;mitosporic Tremellales;Trichosporon;Trichosporon asahii;Trichosporon asahii var. asahii;Trichosporon asahii var. asahii CBS 8904;
0.798508	747	GROS_g02661	-	9e-12	-	-	-	-	-	2e-11	618854960	40.74	E_col	Escherichia coli	Bacteria	562	;cellular organisms;Bacteria;Proteobacteria;Gammaproteobacteria;Enterobacteriales;Enterobacteriaceae;Escherichia;Escherichia coli;
0.798508	511	GROS_g12107	-	9e-08	-	-	-	-	-	2e-07	759752245	43.42	A_res	Azovibrio restrictus	Bacteria	146938	;cellular organisms;Bacteria;Proteobacteria;Betaproteobacteria;Rhodocyclales;Rhodocyclaceae;Azovibrio;Azovibrio restrictus;
0.693147	538	GROS_g02767	-	-	-	-	-	1e-22	-	2e-22	402467804	55.79	Edhaz	Edhazardia aedis USNM 41457	Eukaryota_NO_Metazoa	1003232	;cellular organisms;Eukaryota;Opisthokonta;Fungi;Microsporidia;Microsporidia incertae sedis;Culicosporidae;Edhazardia;Edhazardia aedis;Edhazardia aedis USNM 41457;
0.693147	163	GROS_g02083	-	-	-	-	-	2e-19	-	4e-19	758357789	55.13	P_par	Parasitella parasitica	Eukaryota_NO_Metazoa	35722	;cellular organisms;Eukaryota;Opisthokonta;Fungi;Fungi incertae sedis;Early diverging fungal lineages;Mucoromycotina;Mucorales;Mucorineae;Mucoraceae;Parasitella;Parasitella parasitica;
0.693147	500	GROS_g06840	-	-	-	-	-	1e-25	-	2e-25	528897341	48.67	Rozel	Rozella allomycis CSF55	Eukaryota_NO_Metazoa	988480	;cellular organisms;Eukaryota;Opisthokonta;Fungi;Cryptomycota;Rozella;Rozella allomycis;Rozella allomycis CSF55;
0.693147	500	GROS_g04592	-	1e-14	-	-	-	-	-	2e-14	547585917	38.62	Clost	Clostridium sp. CAG:245	Bacteria	1262784	;cellular organisms;Bacteria;Firmicutes;Clostridia;Clostridiales;Clostridiaceae;Clostridium;environmental samples;Clostridium sp. CAG:245;
0.693147	500	GROS_g04884	-	-	-	-	5e-19	-	-	1e-18	303282577	31.66	Micro	Micromonas pusilla CCMP1545	Eukaryota_NO_Metazoa	564608	;cellular organisms;Eukaryota;Viridiplantae;Chlorophyta;prasinophytes;Mamiellophyceae;Mamiellales;Mamiellaceae;Micromonas;Micromonas pusilla;Micromonas pusilla CCMP1545;
0.693147	501	GROS_g13842	-	2e-33	-	-	-	-	-	4e-33	753866025	27.74	O_tsu	Orientia tsutsugamushi	Bacteria	784	;cellular organisms;Bacteria;Proteobacteria;Alphaproteobacteria;Rickettsiales;Rickettsiaceae;Rickettsieae;Orientia;Orientia tsutsugamushi;
0.693147	500	GROS_g08049	-	-	-	-	-	-	5e-14	1e-13	669170957	48.53	Sapro	Saprolegnia diclina VS20	Eukaryota_NO_Metazoa	1156394	;cellular organisms;Eukaryota;Stramenopiles;Oomycetes;Saprolegniales;Saprolegniaceae;Saprolegnia;Saprolegnia diclina;Saprolegnia diclina VS20;
0.587787	500	GROS_g14196	-	-	-	-	-	5e-16	-	9e-16	727132128	35.66	R_mic	Rhizopus microsporus	Eukaryota_NO_Metazoa	58291	;cellular organisms;Eukaryota;Opisthokonta;Fungi;Fungi incertae sedis;Early diverging fungal lineages;Mucoromycotina;Mucorales;Mucorineae;Rhizopodaceae;Rhizopus;Rhizopus microsporus;
0.587787	3	GROS_g06662	-	-	-	-	-	5e-05	-	9e-05	685407527	25.32	Gaeum	Gaeumannomyces graminis var. tritici R3-111a-1	Eukaryota_NO_Metazoa	644352	;cellular organisms;Eukaryota;Opisthokonta;Fungi;Dikarya;Ascomycota;saccharomyceta;Pezizomycotina;leotiomyceta;sordariomyceta;Sordariomycetes;Sordariomycetidae;Magnaporthales;Magnaporthaceae;Gaeumannomyces;Gaeumannomyces graminis;Gaeumannomyces graminis var. tritici;Gaeumannomyces graminis var. tritici R3-111a-1;
0.510826	254	GROS_g14275	-	-	-	-	-	0.0003	-	0.0005	154305456	38.03	Botry	Botrytis cinerea B05.10	Eukaryota_NO_Metazoa	332648	;cellular organisms;Eukaryota;Opisthokonta;Fungi;Dikarya;Ascomycota;saccharomyceta;Pezizomycotina;leotiomyceta;sordariomyceta;Leotiomycetes;Helotiales;Sclerotiniaceae;Botrytis;Botrytis cinerea;Botrytis cinerea B05.10;
0.405465	152	GROS_g10524	-	-	-	-	-	-	6e-06	9e-06	545706187	28.96	G_sul	Galdieria sulphuraria	Eukaryota_NO_Metazoa	130081	;cellular organisms;Eukaryota;Rhodophyta;Bangiophyceae;Cyanidiales;Cyanidiaceae;Galdieria;Galdieria sulphuraria;
0.356675	500	GROS_g12191	-	-	-	-	-	7e-17	-	1e-16	528894001	31.95	Rozel	Rozella allomycis CSF55	Eukaryota_NO_Metazoa	988480	;cellular organisms;Eukaryota;Opisthokonta;Fungi;Cryptomycota;Rozella;Rozella allomycis;Rozella allomycis CSF55;
0.287682	511	GROS_g07474	-	-	-	-	-	-	3e-36	4e-36	82594554	52.56	Plasm	Plasmodium yoelii yoelii 17XNL	Eukaryota_NO_Metazoa	352914	;cellular organisms;Eukaryota;Alveolata;Apicomplexa;Aconoidasida;Haemosporida;Plasmodium;Plasmodium (Vinckeia);Plasmodium yoelii;Plasmodium yoelii yoelii;Plasmodium yoelii yoelii 17XNL;
0.287682	3440	GROS_g05707	-	-	-	-	-	3e-71	-	4e-71	578050981	34.91	Zygos	Zygosaccharomyces bailii ISA1307	Eukaryota_NO_Metazoa	1355161	;cellular organisms;Eukaryota;Opisthokonta;Fungi;Dikarya;Ascomycota;saccharomyceta;Saccharomycotina;Saccharomycetes;Saccharomycetales;Saccharomycetaceae;Zygosaccharomyces;Zygosaccharomyces bailii;Zygosaccharomyces bailii ISA1307;
0.287682	8	GROS_g03994	-	3e-05	-	-	-	-	-	4e-05	568331802	26.89	R_pyr	Rhodococcus pyridinivorans	Bacteria	103816	;cellular organisms;Bacteria;Actinobacteria;Actinobacteria;Actinobacteridae;Actinomycetales;Corynebacterineae;Nocardiaceae;Rhodococcus;Rhodococcus pyridinivorans;
0.251314	500	GROS_g14120	-	-	-	-	-	7e-13	-	9e-13	471914501	31.89	Rhizo	Rhizoctonia solani AG-1 IB	Eukaryota_NO_Metazoa	1108050	;cellular organisms;Eukaryota;Opisthokonta;Fungi;Dikarya;Basidiomycota;Agaricomycotina;Agaricomycetes;Agaricomycetes incertae sedis;Cantharellales;Ceratobasidiaceae;mitosporic Ceratobasidiaceae;Rhizoctonia;Rhizoctonia solani;Rhizoctonia solani AG-1 IB;
0.223144	747	GROS_g12747	-	-	-	-	4e-20	-	-	5e-20	218198733	57.83	Oryza	Oryza sativa Indica Group	Eukaryota_NO_Metazoa	39946	;cellular organisms;Eukaryota;Viridiplantae;Streptophyta;Streptophytina;Embryophyta;Tracheophyta;Euphyllophyta;Spermatophyta;Magnoliophyta;Mesangiospermae;Liliopsida;Petrosaviidae;commelinids;Poales;Poaceae;BEP clade;Ehrhartoideae;Oryzeae;Oryza;Oryza sativa;Oryza sativa Indica Group;
0.223144	500	GROS_g12664	-	-	-	-	-	8e-11	-	1e-10	758992626	32.45	Neuro	Neurospora crassa OR74A	Eukaryota_NO_Metazoa	367110	;cellular organisms;Eukaryota;Opisthokonta;Fungi;Dikarya;Ascomycota;saccharomyceta;Pezizomycotina;leotiomyceta;sordariomyceta;Sordariomycetes;Sordariomycetidae;Sordariales;Sordariaceae;Neurospora;Neurospora crassa;Neurospora crassa OR74A;
0.154151	500	GROS_g14277	-	-	-	-	-	6e-17	-	7e-17	685408157	42.25	Gaeum	Gaeumannomyces graminis var. tritici R3-111a-1	Eukaryota_NO_Metazoa	644352	;cellular organisms;Eukaryota;Opisthokonta;Fungi;Dikarya;Ascomycota;saccharomyceta;Pezizomycotina;leotiomyceta;sordariomyceta;Sordariomycetes;Sordariomycetidae;Magnaporthales;Magnaporthaceae;Gaeumannomyces;Gaeumannomyces graminis;Gaeumannomyces graminis var. tritici;Gaeumannomyces graminis var. tritici R3-111a-1;
0.154151	5	GROS_g01627	-	-	-	-	-	-	6e-05	7e-05	551584906	34.95	Emili	Emiliania huxleyi CCMP1516	Eukaryota_NO_Metazoa	280463	;cellular organisms;Eukaryota;Haptophyceae;Isochrysidales;Noelaerhabdaceae;Emiliania;Emiliania huxleyi;Emiliania huxleyi CCMP1516;
0.154151	10	GROS_g08173	-	-	-	-	-	6e-05	-	7e-05	156034192	29.41	Scler	Sclerotinia sclerotiorum 1980 UF-70	Eukaryota_NO_Metazoa	665079	;cellular organisms;Eukaryota;Opisthokonta;Fungi;Dikarya;Ascomycota;saccharomyceta;Pezizomycotina;leotiomyceta;sordariomyceta;Leotiomycetes;Helotiales;Sclerotiniaceae;Sclerotinia;Sclerotinia sclerotiorum;Sclerotinia sclerotiorum 1980 UF-70;
0.105361	500	GROS_g00750	-	-	-	-	9e-59	-	-	1e-58	764553860	57.24	Fraga	Fragaria vesca subsp. vesca	Eukaryota_NO_Metazoa	101020	;cellular organisms;Eukaryota;Viridiplantae;Streptophyta;Streptophytina;Embryophyta;Tracheophyta;Euphyllophyta;Spermatophyta;Magnoliophyta;Mesangiospermae;eudicotyledons;Gunneridae;Pentapetalae;rosids;fabids;Rosales;Rosaceae;Rosoideae;Potentilleae;Fragariinae;Fragaria;Fragaria vesca;Fragaria vesca subsp. vesca;
0.105361	500	GROS_g08924	-	-	-	9e-10	-	-	-	1e-09	357290857	35.14	Emili	Emiliania huxleyi virus PS401	Viruses	754068	;Viruses;dsDNA viruses, no RNA stage;unclassified dsDNA viruses;Emiliania huxleyi virus PS401;
