# Supplementary material for: The genome of the yellow potato cyst nematode, Globodera rostochiensis, reveals insights into the basis of parasitism and virulence
Source: Genome Biol. 2016 Jun 10;17:124. doi: 10.1186/s13059-016-0985-1 (PMC4901422; doi:10.1186/s13059-016-0985-1)
Supplement: Additional file 10: Table S3. — High confidence effectors. (XLSX 13 kb) [file 13059_2016_985_MOESM10_ESM.xlsx]

## Sheet: Sheet1
Table 2. Genes acquired via HGT in other cyst and root-knot nematodes also found in the genome of G. rostochiensis
Process	Gene family	Function	Pfam domains	Highest AI	Reference	G. rostochiensis genes
Cell wall degradation	GH5_2 Cellulases	Cellulose degradation	PF00150	198.94	[12]	GROS_g01454
			Cellulase (glycosyl hydrolase family 5)			GROS_g04677
						GROS_g05961
						GROS_g05962
						GROS_g07338
						GROS_g07446
						GROS_g07949
						GROS_g10505
						GROS_g11008
						GROS_g11200
						GROS_g11949
	Expansin-like proteins	Softening of non-covalent bonds	PF03330	29.93	[89]	GROS_g03476
			Rare lipoprotein A (RlpA)-like double-psi beta-barrel			GROS_g09961
						GROS_g10585
						GROS_g11726
						GROS_g11727
						GROS_g12817
						GROS_g12966
	GH53 candidate Arabinogalactan endo-1,4-beta-galactosidase	Pectinose / arabinogalactan degradation	PF07745	349.3	[90]	GROS_g08150
			Glycosyl hydrolase family 53
	PL3 Pecate lyase	Pectin degradation	PF03211	137.06	[91, 92]	GROS_g04366
			Pectate lyase			GROS_g05398
						GROS_g07968
Plant defense manipulation	GH18 chitinase	Chitin degradation	PF00704	2.3	[93]	GROS_g11136
			Glycosyl hydrolase family 18
	Chorismate mutase	Conversion of Chorismate into SA	PF01817	42.36	[94]	GROS_g02441
			Chorismate mutase type II			GROS_g08190
	candidate Isochorismatase	Conversion of Chorismate into SA	PF00857	66.08	[95]	GROS_g01640
			Isochorismatase family
Detoxification	candidate Cyanate lyase		PF02560	11.51	[17, 24]	GROS_g09531
			Cyanate lyase C-terminal domain
Nutrient processing	GH32 invertase	Degradation of sucrose in glucose and fructose	PF00251	241.26	[22, 23]	GROS_g05724
			Glycosyl hydrolases family 32 N-terminal domain			GROS_g06434
						GROS_g08674
						GROS_g09735
						GROS_g09969
						GROS_g10583
						GROS_g11374
						GROS_g11397
						GROS_g11793
						GROS_g13274
						GROS_g14232
	VB1 thiD	Vitamin B1 biosynthesis	PF08543	154.5	[96]	GROS_g07352
			Phosphomethylpyrimidine kinase
	VB1 thiE	Vitamin B1 biosynthesis	PF02581	163.99	[96]	GROS_g07353
			Thiamine monophosphate synthase/TENI
	VB1 thi4	Vitamin B1 biosynthesis	PF01946	108.07	[96]	GROS_g10855
			Thi4 family
	VB1 thiM	Vitamin B1 salvage	PF02110	46.05	[96]	GROS_g07354
			Hydroxyethylthiazole kinase family
	VB1 tenA	Vitamin B1 salvage	PF03070	108.33	[96]	GROS_g05327
			TENA/THI-4/PQQC family			GROS_g07355
	VB5 panC	Vitamin B5 biosynthesis	PF02569	183.11	[96]	GROS_g05752
			Pantoate-beta-alanine ligase
	VB6 aSNO	Vitamin B6 biosynthesis	PF01680	12.72	[97]	GROS_g08956
			SOR/SNZ family
	candidate PolS Polyglutamate synthase	not known	PF09587	102	[98]	GROS_g07961
			Bacterial capsule synthesis protein PGA_cap
	candidate GSI Glutamine synthase	Nitrogen assimilation	PF00120	29.24	[99, 100]	GROS_g02362
			Glutamine synthetase, catalytic domain
Feeding site induction	NodL - like	Candidate acetyltransferase	PF12464	13.12	[99, 101]	GROS_g11033
			Maltose acetyltransferase
			PF00132
			Bacterial transferase hexapeptide (six repeats)
not known	Candidate L-threonine aldolase	??	PF01212	164.69		GROS_g10421
			Beta-eliminating lyase		[99]	GROS_g10422
						GROS_g10423
	Candidate Phosphorybosyl transferase	??	PF00156	198.13	[99, 100]	GROS_g04632
			Phosphoribosyl transferase domain			GROS_g06735
