# Supplementary material for: The genome of the yellow potato cyst nematode, Globodera rostochiensis, reveals insights into the basis of parasitism and virulence
Source: Genome Biol. 2016 Jun 10;17:124. doi: 10.1186/s13059-016-0985-1 (PMC4901422; doi:10.1186/s13059-016-0985-1)
Supplement: Additional file 12: Table S4. — Genes acquired via HGT in other cyst and root-knot nematodes also found in the genome of G. rostochiensis. (XLSX 21 kb) [file 13059_2016_985_MOESM12_ESM.xlsx]

## Sheet: Sheet1
	sseqid	Similarity to effector family	Gland cell	Reference	Super Cluster	Cyst_1	Cyst_2	Egg_1	Egg_2	J2_1	J2_2	14dpi_1	14dpi_2
	GROS_g08163	10A06	DG	Gao et al. 2001	18	0	0	0	0	0	0	1.17	0.6
	GROS_g12030	10A06	DG	Gao et al. 2001	Not_in_super	0.44	0.51	0.08	0.05	0	1.56	0.6	0.44
	GROS_g02358	10C02	SvG	Gao et al. 2001	Not_in_super	115.6	134.11	130.29	138.11	35.94	46.62	155.12	139.88
	GROS_g11040	10C02	SvG	Gao et al. 2001	Not_in_super	2.71	1.75	2.66	2.89	3.98	4.53	2.09	1.77
	GROS_g07372	19B10	DG	Gao et al. 2001	20	0.2	0.07	0	0	0	0.16	2.9	2.46
	GROS_g00017	19C07	DG	Gao et al. 2001	25	114.04	138.24	60.09	43.1	188.72	440.87	19.05	12.37
	GROS_g05682	20E03	SvG	Gao et al. 2001	13	0.13	0.28	0.81	0.09	13.65	38.91	1.1	0.88
	GROS_g00774	21E12	DG	Gao et al. 2001	20	3.88	3.67	4.97	3.42	2.88	1.8	49.97	52.8
	GROS_g03169	21E12	DG	Gao et al. 2001	20	1.89	2.54	1.19	0.39	1.71	1.04	51.36	44.04
	GROS_g10726	24A12	DG	Thorpe et al. 2015	20	0.1	0.09	0	0	0	0.21	26.66	21.04
	GROS_g13503	24A12	DG	Thorpe et al. 2015	20	0.06	0.19	0	0.12	0	0.17	36.26	21.36
	GROS_g07463	VAP	DG	Gao et al. 2001	20	0.24	0.9	1.27	1.74	3.17	1.98	17.58	20.64
	GROS_g06952	VAP	DG	Gao et al. 2001	8	32.84	29.34	17.13	22.77	40.67	99.95	0.81	0.88
	GROS_g09598	VAP	DG	Gao et al. 2001	8	238.62	305.42	173.28	159.03	1677.73	2193.38	0.43	0.97
	GROS_g13055	VAP	DG	Gao et al. 2001	Not_in_super	0.26	0.47	0.36	0.45	0.53	0.34	0.45	0
	GROS_g14309	Gr1106/32E03	DG	Gao et al. 2001	21	2.9	4.15	0.11	0.26	0.14	1.54	24.98	15.63
	GROS_g03475	33A09	DG	Gao et al. 2001	13	0.56	1.32	1.53	0.26	10.27	43.24	0.63	2.73
	GROS_g04939	3H07_Ubiquitin_extension	DG	Gao et al. 2001	20	0	0	0	0	0	0	10.37	6.54
	GROS_g05352	3H07_Ubiquitin_extension	DG	Gao et al. 2001	25	162.39	350.76	64.08	19.42	1024.22	2159.65	8.09	5.65
	GROS_g05354	3H07_Ubiquitin_extension	DG	Gao et al. 2001	25	162.39	349.95	66.82	19.84	1231.45	2365.16	7.33	6.09
	GROS_g05707	3H07_Ubiquitin_extension	DG	Gao et al. 2001	13	0	0.24	1.08	0.23	14.03	41.98	0.7	0.56
	GROS_g08876	3H07_Ubiquitin_extension	DG	Gao et al. 2001	25	149.84	344.6	43.78	13.51	854.57	1669.98	6.32	5.65
	GROS_g08879	3H07_Ubiquitin_extension	DG	Gao et al. 2001	25	149.17	338.69	34.82	10.87	1149.27	1979.73	7.21	4.6
	GROS_g10807	3H07_Ubiquitin_extension	DG	Gao et al. 2001	13	0.58	0.58	0.27	0.25	1.39	7.11	0.38	0.24
	GROS_g04216	3H07_Ubiquitin_extension	DG	Gao et al. 2001	Not_in_super	0	0	0	0	0	0	0.1	0.18
	GROS_g12477	3H07_Ubiquitin_extension	DG	Gao et al. 2001	Not_in_super	0	0	0.17	0	0.86	0.44	0	0
	GROS_g12501	3H07_Ubiquitin_extension	DG	Gao et al. 2001	Not_in_super	0.04	0	0	0.01	0	0.03	0.11	0.06
	GROS_g02054	4D06	DG	Thorpe et al. 2015	20	0.69	0.26	0.64	0.21	0.36	0.12	16.66	13.62
	GROS_g08634	4D06	DG	Thorpe et al. 2015	21	6.04	1.49	0	0.12	0	0.4	21.32	12.5
	GROS_g09513	4D06	DG	Thorpe et al. 2015	21	5.16	1.1	0.04	0.14	0.21	0.11	4.77	4.23
	GROS_g09514	4D06	DG	Thorpe et al. 2015	21	4.6	0.84	0	0.22	0.24	0	7.77	4.88
	GROS_g09568	4D06	DG	Thorpe et al. 2015	20	0.06	0.09	0	0.04	0	0	23.43	13.49
	GROS_g10725	4D06	DG	Thorpe et al. 2015	20	0.22	0.18	0	0	0	0.09	32.54	26.9
	GROS_g11776	4D06	DG	Thorpe et al. 2015	20	1.86	0.36	0.85	0.37	1.91	0.28	32.49	23.87
	GROS_g11812	4D06	DG	Thorpe et al. 2015	20	0	0	0.25	0	0	0.33	25.61	13.69
	GROS_g12422	4D06	DG	Thorpe et al. 2015	20	0.15	0.15	0.18	0.11	0.35	0.24	39.2	23.32
	GROS_g12570	4D06	DG	Thorpe et al. 2015	20	3.83	1.78	0.98	1.08	1.12	1.36	17.28	12.71
	GROS_g12791	4D06	DG	Thorpe et al. 2015	20	0.44	0.8	0	0.02	0.17	0	12.83	6.67
	GROS_g11775	4D06	DG	Thorpe et al. 2015	19	1.35	0.4	0.5	0.18	3.39	2.52	27.37	18.98
	GROS_g11888	4D06	DG	Thorpe et al. 2015	18	0.7	0.1	0.18	0.09	0.56	0.02	2.26	1.41
	GROS_g13374	4D06	DG	Thorpe et al. 2015	18	0	0	0	0	0.23	0	1.36	1.24
	GROS_g12028	4D06	DG	Thorpe et al. 2015	13	2.18	1.66	1.26	0.42	1.94	8.53	0.3	0.65
	GROS_g12320	4D06	DG	Thorpe et al. 2015	Not_in_super	0.48	1.04	0.46	0.41	0.89	0.15	0	0.15
	GROS_g13840	4D06	DG	Thorpe et al. 2015	Not_in_super	3.15	4.3	3.04	3.8	1.14	2.47	2.92	4.14
	GROS_g01784	4F01	DG	Gao et al. 2001	20	0.47	0.88	0.06	0.1	0.07	0.15	5.76	4.07
	GROS_g02107	4F01	DG	Gao et al. 2001	8	30.94	30.34	27.86	27.2	62.59	55.91	0.3	0.46
	GROS_g06322	4G05/30G12/25A01	DG	Gao et al. 2001	20	0	0	0.12	0	0.98	1.04	42.57	24.34
	GROS_g10874	7E05	DG	Gao et al. 2001	19	0.67	0.72	0.12	0	1.54	5.78	11.85	8.58
	GROS_g08139	A4	DG	Qin et al. 1999	15	0.3	0.58	0.36	0.06	12.52	15.28	6.53	4.67
	GROS_g14149	A4	DG	Qin et al. 1999	25	25.15	19.18	1	1.17	7.11	32.19	7.03	11.88
	GROS_g04620	A4	DG	Qin et al. 1999	13	0.57	0.51	1.92	0.27	5.99	13.93	0	0
	GROS_g13195	A4	DG	Qin et al. 1999	13	2.74	2.22	1.06	0.19	68.75	196.94	0	0.46
	GROS_g13646	A4	DG	Qin et al. 1999	13	11.42	13.4	12.27	2.8	60.08	220.47	0	0.51
	GROS_g04623	A4	DG	Qin et al. 1999	13	141.63	278	122.53	22.28	701.19	1110.1	8.75	6.63
	GROS_g11889	A4	DG	Qin et al. 1999	Not_in_super	6.37	7.03	1.85	1.31	3.02	25.22	2.23	2.47
	GROS_g09961	beta1-4 end	SvG	Gao et al. 2001	1	11.99	29.19	0.03	0.21	1.86	0.51	4.97	2.19
	GROS_g07338	beta1-4 end	SvG	Gao et al. 2001	13	0.18	0.29	0.58	0.13	6.37	20.93	0.24	0.81
	GROS_g07341	beta1-4 end	SvG	Gao et al. 2001	25	0.79	4.15	1.67	0.24	6.57	26.63	0.71	2.35
	GROS_g11726	beta1-4 end	SvG	Gao et al. 2001	25	9.63	22.14	3.46	9.09	290.27	505.13	0.05	0.76
	GROS_g04677	beta1-4 end	SvG	Gao et al. 2001	13	49.05	68.33	96.05	43.24	341.13	820.81	0.3	0.13
	GROS_g05961	beta1-4 end	SvG	Gao et al. 2001	13	47.28	50.42	178.66	27.17	206.33	558.86	0.16	0.19
	GROS_g05962	beta1-4 end	SvG	Gao et al. 2001	13	69.62	98.3	261.58	68.13	751.93	1777.17	0.6	0.41
	GROS_g07949	beta1-4 end	SvG	Gao et al. 2001	11	2.45	5.37	27	12.37	95.7	219.25	0.72	0.67
	GROS_g10505	beta1-4 end	SvG	Gao et al. 2001	8	11.07	26.49	116.91	27.43	220.47	397.92	0	0
	GROS_g11727	beta1-4 end	SvG	Gao et al. 2001	13	10.45	21.12	33.51	21.45	288.25	496.88	0.14	0.19
	GROS_g12817	beta1-4 end	SvG	Gao et al. 2001	1	21.09	43.78	1.5	3.99	2.07	3.57	5.45	2.93
	GROS_g12651	chitinase	SvG	Gao et al. 2001	14	0.03	0.07	0.27	0.07	6.17	12.87	2.02	3.54
	GROS_g06362	chitinase	SvG	Gao et al. 2001	13	0.58	1.18	0.1	0.02	2.4	6.12	0.51	0.38
	GROS_g12705	chitinase	SvG	Gao et al. 2001	25	12.71	18.61	0.81	1	30.87	20.19	2.13	1.39
	GROS_g10954	chitinase	SvG	Gao et al. 2001	Not_in_super	10.87	28.62	2.09	7.31	6.12	20.52	11.49	4.28
	GROS_g08169	CLE	DG	Thorpe et al. 2015	21	7.7	9.47	0.67	2.07	0.43	0.44	6.79	6.36
	GROS_g10924	CLE	DG	Thorpe et al. 2015	18	0.18	0.32	0.03	0	0	0	1.98	0.57
	GROS_g12818	CLE	DG	Thorpe et al. 2015	Not_in_super	0.13	0.11	0	0.01	0	0.03	0.37	0.09
	GROS_g08166	CLE	DG	Thorpe et al. 2015	7	15.15	29.36	12.01	19.78	6.8	9.66	3.56	4.18
	GROS_g08190	CM	DG	Thorpe et al. 2015	13	12.35	18.79	38.82	39.78	140.55	191.47	1.58	1.26
	GROS_g14123	E9	DG	Thorpe et al. 2015	13	0.4	0.49	1.11	0.03	23.85	54.56	0	0.05
	GROS_g05968	GLAND1	DG	Noon et al. 2015	18	0.28	0.28	0.05	0.01	0.3	0.8	2.06	2.14
	GROS_g09018	GLAND1	DG	Noon et al. 2015	18	0.85	0.38	2.27	2.5	1.38	2.58	7.44	6.6
	GROS_g06363	GLAND10	SvG	Noon et al. 2015	19	0	0.11	0.06	1.22	2.81	3.18	187.08	117.17
	GROS_g06364	GLAND10	SvG	Noon et al. 2015	20	2.34	4.72	3.05	6.29	5.41	4.35	485.66	356.68
	GROS_g10304	GLAND10	SvG	Noon et al. 2015	Not_in_super	56.94	77.09	10.87	22.48	6.06	3.64	4.12	2.14
	GROS_g13394	GLAND10	SvG	Noon et al. 2015	Not_in_super	51.74	68.19	16.97	24.59	5.17	5.26	3.33	1.58
	GROS_g08694	GLAND10	SvG	Noon et al. 2015	Not_in_super	1.24	0.98	0.87	1.44	1.67	2.27	0.31	0.24
	GROS_g02394	GLAND11	DG	Noon et al. 2015	20	0.06	0.34	0.64	0.3	0.91	3.9	10.64	8.07
	GROS_g00601	GLAND12	DG	Noon et al. 2015	Not_in_super	7.01	6.91	6.83	19.08	8.76	11.52	4.99	2.96
	GROS_g02798	GLAND12	DG	Noon et al. 2015	Not_in_super	58.13	53.22	61.65	72.74	84.61	97.53	82.66	131.35
	GROS_g02469	GLAND15	DG	Noon et al. 2015	19	0.06	0.06	0.29	0.31	1.75	4.92	10.47	6.57
	GROS_g02470	GLAND15	DG	Noon et al. 2015	18	0	0	0	0.07	0.44	0.22	1	1.29
	GROS_g02441	CM	DG	Noon et al. 2015	Not_in_super	1.82	3.33	0.79	0.38	0.65	2.75	2.23	1.69
	GROS_g07677	GLAND3	DG	Noon et al. 2015	13	26.72	24.3	60.5	15.27	348.54	700.54	10.23	10.51
	GROS_g03476	GrEXP	SvG	Qin et al. 2004	19	0	0.36	0	0.25	1.8	0.49	36.23	15.03
	GROS_g10585	GrEXP	SvG	Qin et al. 2004	8	269.7	417.71	257.88	297.29	2351.24	2496.12	0.54	1.58
	GROS_g12966	GrEXP	SvG	Qin et al. 2004	Not_in_super	0.17	0	1.05	0.41	0	0.46	0.18	0.21
	GROS_g06034	GS	DG	Eves-van den Akker et al. un published	20	0.27	0.68	0	0	0.18	0.28	1.99	2.16
	GROS_g08953	GS	DG	Eves-van den Akker et al. un published	20	0	0.23	0.08	0.06	0.1	0.14	15.78	10.43
	GROS_g08990	GS	DG	Eves-van den Akker et al. un published	20	0	0	0.03	0	0.08	0.09	2.05	1.5
	GROS_g09038	GS	DG	Eves-van den Akker et al. un published	20	0	0	0.06	0	0	0.15	10.84	7.28
	GROS_g10395	GS	DG	Eves-van den Akker et al. un published	20	0.22	0.42	0.09	0.1	0.36	0.4	14.25	9.25
	GROS_g12027	GS	DG	Eves-van den Akker et al. un published	20	0.32	0.25	0.05	0.33	0	0	5.72	4
	GROS_g13797	GS	DG	Eves-van den Akker et al. un published	19	0.65	0.26	0.42	0.25	0.8	0.76	16.14	11.22
	GROS_g05390	GS	DG	Eves-van den Akker et al. un published	18	0.43	0.54	0.06	0.01	0	0.14	0.95	1.06
	GROS_g06357	GS	DG	Eves-van den Akker et al. un published	18	0	0.04	0.03	0.06	1.11	2.03	3.49	2.55
	GROS_g03975	GS	DG	Eves-van den Akker et al. un published	14	2.28	3.68	3.35	4.29	22.44	26.05	11.32	12
	GROS_g08893	HYP	AMPS	Eves-van den Akker et al 2014	20	0	0	0	0	0	0	151.94	158.6
	GROS_g12827	HYP	AMPS	Eves-van den Akker et al 2014	20	0.44	0	0	0.08	0	0.17	69.92	69.62
	GROS_g14300	IA7	SvG	Blanchard et al. 2007	8	502.86	708.47	257.01	196.25	1595.46	2194.78	0.2	0
	GROS_g09735	INV	DG	Noon et al. 2015	18	0.15	0.4	0	0.05	0.03	0.12	0.94	0.89
	GROS_g14232	INV	DG	Noon et al. 2015	18	0.82	0.79	0.24	0.22	0.96	0.4	2.73	2.79
	GROS_g05724	INV	DG	Noon et al. 2015	Not_in_super	0.42	0.2	0.09	0.02	0.04	0	0.14	0.08
	GROS_g11397	INV	DG	Noon et al. 2015	Not_in_super	0.33	0.43	0.03	0.07	0.41	0.24	0.46	0.62
	GROS_g08949	IVG9	DG	Blanchard et al. 2007	13	141.64	202.17	223.11	28.06	1769.8	2017.84	32.09	35.25
	GROS_g05988	IVG9	DG	Blanchard et al. 2007	13	1.06	5.01	6.75	2.23	52.92	65.77	0	0
	GROS_g05398	pectate lyase	SvG	Gao et al. 2001	13	0.32	0.28	0.76	0.52	2.88	10.83	0.07	0.37
	GROS_g08030	pectate lyase	SvG	Gao et al. 2001	2	1.33	1.91	0	0.01	0.15	0.35	0.03	0.05
	GROS_g04366	pectate lyase	SvG	Gao et al. 2001	11	3.3	3.44	37.66	13.9	122.51	221	0	0.05
	GROS_g07968	pectate lyase	SvG	Gao et al. 2001	11	6.2	9.79	49.93	32.88	175.25	292.24	0	0.21
	GROS_g05241	DG_pioneer_from_GPLIN_000834600	DG	Thorpe et al. 2015	Not_in_super	0.15	0.07	0.16	0.05	0.42	1.13	0.04	0.06
	GROS_g04662	SVG_pioneer_from_GPLIN_000333000	SvG	Thorpe et al. 2015	8	256.45	269.45	163.96	143.45	1108.14	1698.05	4.63	4.39
	GROS_g05982	SVG_pioneer_from_GPLIN_000333000	SvG	Thorpe et al. 2015	8	17.4	73.85	341.56	110.66	1705.04	1772	0	0.1
	GROS_g06661	SVG_pioneer_from_GPLIN_000333000	SvG	Thorpe et al. 2015	8	346.01	450.38	310.64	226.95	1706.49	2784.34	2.59	1.39
	GROS_g12709	SVG_pioneer_from_GPLIN_000333000	SvG	Thorpe et al. 2015	8	61.76	100.46	227.01	80.83	1278.8	1193.71	0	0
	GROS_g14189	SPRY-SEC	DG	Qin et al. 1999	20	0.95	1.78	1.35	0.79	0.76	1.64	7.4	7.02
	GROS_g14125	SPRY-SEC	DG	Qin et al. 1999	25	94.71	146.97	31.25	10.23	298.68	762.1	1.85	2.95
	GROS_g14157	SPRY-SEC	DG	Qin et al. 1999	13	0.81	2.83	2.12	0.28	20.98	68.39	0.95	1.35
	GROS_g14158	SPRY-SEC	DG	Qin et al. 1999	13	1.81	4.25	2.46	0.49	57.9	148.64	1.45	1.55
	GROS_g14179	SPRY-SEC	DG	Qin et al. 1999	13	0.34	0.56	0.5	0.05	13.86	38.44	0.44	0.28
	GROS_g14180	SPRY-SEC	DG	Qin et al. 1999	13	0.32	0.34	0.22	0	4.55	14.71	0.53	0.75
	GROS_g14194	SPRY-SEC	DG	Qin et al. 1999	13	2.2	2.2	2.43	0.63	8.51	17.79	0.12	0.15
	GROS_g14234	SPRY-SEC	DG	Qin et al. 1999	13	21.57	20.52	13.58	2.55	190.16	298.82	0.1	0.46
	GROS_g14236	SPRY-SEC	DG	Qin et al. 1999	13	9.37	10.15	5.21	0.78	52.16	83.49	0	0.06
	GROS_g14275	SPRY-SEC	DG	Qin et al. 1999	11	0.74	0.34	0.75	0.51	1.71	2.92	0.09	0.08
	GROS_g14306	SPRY-SEC	DG	Qin et al. 1999	25	4.48	2.86	0.46	0.4	3.76	2.76	0.02	0.03
	GROS_g14130	SPRY-SEC	DG	Qin et al. 1999	13	5.17	5.39	2.67	0.66	11.83	25.58	0.11	0.13
	GROS_g14168	SPRY-SEC	DG	Qin et al. 1999	13	4.74	6.76	5.05	3.07	27.75	48.28	0.27	0.3
	GROS_g14178	SPRY-SEC	DG	Qin et al. 1999	13	5.33	6.47	9.52	3.47	26.74	65.93	0.82	0.63
	GROS_g14220	SPRY-SEC	DG	Qin et al. 1999	13	2.42	2.38	4.86	0.95	51.3	115.74	0.43	0.15
	GROS_g14299	SPRY-SEC	DG	Qin et al. 1999	8	12.37	12.82	7.51	3.37	21.41	45.55	0.05	0.1
	GROS_g14167	SPRY-SEC	DG	Qin et al. 1999	Not_in_super	1.22	1.04	0	0.06	0.12	0.13	0.34	0.3
