# Supplementary material for: The genome of the yellow potato cyst nematode, Globodera rostochiensis, reveals insights into the basis of parasitism and virulence
Source: Genome Biol. 2016 Jun 10;17:124. doi: 10.1186/s13059-016-0985-1 (PMC4901422; doi:10.1186/s13059-016-0985-1)
Supplement: Additional file 13: Table S5. — Variants summary. (XLSX 11 kb) [file 13059_2016_985_MOESM13_ESM.xlsx]

## Sheet: Sheet1
		All	Reference	Mar149	Quebec	Ros19	Newfoundland	Ro2	SCRI_R03	SCRI_R04	SCRI_R05
	Pathotype	-	Ro1	Ro1	Ro1	Ro1	Ro1	Ro2	Ro3	Ro4	Ro5
	Virulent on H1	-	N	N	N	N	N	Y	Y	N	Y
	Accession	-	-	SAMN04331880	SAMN04331876	SAMN04331881	SAMN04331875	SAMN04633626	SAMN04331877	SAMN04331878	SAMN04331879
Exon	SNP	115304	71447	42465	49757	48165	49048	89334	96426	84626	96547
	Indel	7105	4253	2644	3054	2977	2993	5349	5725	5076	5661
	Missing genotypes	N/A	4	1829	984	1361	879	89	40	313	313
	Total	122528	122524	120699	121544	121167	121649	122439	122488	122215	122215
Intron	SNP	186752	113951	176239	79318	74947	197366	141942	154253	135221	154521
	Indel	91803	54618	65026	70913	37131	72784	68311	34544	64911	73560
	Missing genotypes	N/A	24	24375	18020	3685	17362	549	153	1573	1154
	Total	279690	279666	255315	261670	276005	262328	279141	279537	278117	278536
Non-coding	SNP	492449	291994	199781	216297	186898	222920	387222	412714	355227	411938
	Indel	184526	104569	70327	77055	66358	78787	140049	150206	129442	149099
	Missing genotypes	N/A	75	31932	22869	29463	22637	2237	539	7051	5012
	Total	679584	679509	647652	656715	650121	656947	677347	679045	672533	674572
