# Supplementary material for: The genome of the yellow potato cyst nematode, Globodera rostochiensis, reveals insights into the basis of parasitism and virulence
Source: Genome Biol. 2016 Jun 10;17:124. doi: 10.1186/s13059-016-0985-1 (PMC4901422; doi:10.1186/s13059-016-0985-1)
Supplement: Additional file 14: Table S6. — Molecular markers of pathotypes Ro1, 4 and 5. (XLSX 24 kb) [file 13059_2016_985_MOESM14_ESM.xlsx]

## Sheet: Sheet1
	Descriptive of pathotype	#CHROMOSOME	POS	REF	ALT	TYPE	DPB	MQM	MQMR	ANNs	Nfld	Ro1_Mar149	Ro1_QC	Ro1_Ref	Ro1_Ro19	SCRIR02	SCRIR03	SCRIR04	SCRIR05	GENE	ANN
	Ro_4	GROS_00120	64049	T	TA	ins	292.333	46.9242	0	1	1|1	1|1	1|1	1|1	1|1	1|1	1|1	0|0	1|1	GROS_g05778	TA|intron_variant|GROS_g05778|1/7|c.89+199_89+200insT|
	Ro_4	GROS_00232	59469	A	G	snp	637	60	60	1	0/0	0/0	0/0	0/0	0/0	0/0	0/0	1/1	0/0	GROS_g07971	G|intron_variant|GROS_g07971|12/32|c.1821+11A>G|
	Ro_4	GROS_00232	62847	C	T	snp	517	58.125	60	1	0/0	0/0	0/0	0/0	0/0	0/0	0/0	1/1	0/0	GROS_g07971	T|intron_variant|GROS_g07971|16/32|c.2522+22C>T|
	Ro_4	GROS_00232	66454	C	A	snp	492	60	60	1	0/0	0/0	0/0	0/0	0/0	0/0	0/0	1/1	0/0	GROS_g07971	A|intron_variant|GROS_g07971|17/32|c.2731-98C>A|
	Ro_4	GROS_00304	55114	T	C	snp	184	60	60	1	0/0	0/0	0/0	0/0	0/0	0/0	0/0	1/1	0/0	GROS_g08957	C|intron_variant|GROS_g08957|4/4|c.478+237A>G|
	Ro_4	GROS_00304	70653	C	T	snp	213	60	60	1	0/0	0/0	0/0	0/0	0/0	0/0	0/0	1/1	0/0	GROS_g08960	T|intron_variant|GROS_g08960|1/3|c.50-1926G>A|
	Ro_4	GROS_00351	49936	A	G	snp	499	60	59.9958	1	0/0	0/0	0/0	0/0	0/0	0/0	0/0	1/1	0/0	GROS_g09541	G|intron_variant|GROS_g09541|2/6|c.143+360A>G|
	Ro_4	GROS_00603	17800	G	A	snp	603	60	60	1	0/0	0/0	0/0	0/0	0/0	0/0	0/0	1/1	0/0	GROS_g11447	A|intron_variant|GROS_g11447|1/3|c.19-152G>A|
	Ro_4	GROS_00603	18791	A	G	snp	676	47.8824	59.9027	1	0/0	0/0	0/0	0/0	0/0	0/0	0/0	1/1	0/0	GROS_g11447	G|intron_variant|GROS_g11447|3/3|c.185-176A>G|
	Ro_4	GROS_00603	23594	C	A	snp	459	55.5455	57.7529	1	0/0	0/0	0/0	0/0	0/0	0/0	0/0	1/1	0/0	GROS_g11449	A|splice_region_variant&intron_variant|GROS_g11449|1/1|c.209+6G>T|
	Ro_4	GROS_01410	9014	T	C	snp	302	59.2593	59.9672	1	0/0	0/0	0/0	0/0	0/0	0/0	0/0	1/1	0/0	GROS_g13431	C|intron_variant|GROS_g13431|3/3|c.188-48A>G|
	Ro_4	GROS_00071	23766	T	TA	ins	179	42.2	56.7531	1	0|0	0|0	0|0	0|0	0|0	0|0	0|0	1|1	0|0	GROS_g04358	TA|intron_variant|GROS_g04358|3/5|c.666+476_666+477insT|
	Ro_4	GROS_00174	35321	CAG	C	del	299.5	60	56.5	1	0|0	0|0	0|0	0|0	0|0	0|0	0|0	1|1	0|0	GROS_g07035	C|intron_variant|GROS_g07035|18/21|c.2069-410_2069-409delCT|
	Ro_4	GROS_00174	35449	A	G	snp	306.9	60	60	1	0|0	0|0	0|0	0|0	0|0	0|0	0|0	1|1	0|0	GROS_g07035	G|intron_variant|GROS_g07035|18/21|c.2068+397T>C|
	Ro_4	GROS_00232	55588	T	G	snp	597.455	60	60	1	0|0	0|0	0|0	0|0	0|0	0|0	0|0	1|1	0|0	GROS_g07971	G|intron_variant|GROS_g07971|3/32|c.378+290T>G|
	Ro_4	GROS_00232	66463	T	TCATTTGATTAGCGCAGG	ins	534.5	60	60	1	0|0	0|0	0|0	0|0	0|0	0|0	0|0	1|1	0|0	GROS_g07971	TCATTTGATTAGCGCAGG|intron_variant|GROS_g07971|17/32|c.2731-89_2731-88insCATTTGATTAGCGCAGG|
	Ro_4	GROS_00232	78742	C	A	snp	693	60	60	1	0|0	0|0	0|0	0|0	0|0	0|0	0|0	1|1	0|0	GROS_g07972	A|intron_variant|GROS_g07972|4/30|c.707-425C>A|
	Ro_4	GROS_00232	78743	A	T	snp	693	60	60	1	0|0	0|0	0|0	0|0	0|0	0|0	0|0	1|1	0|0	GROS_g07972	T|intron_variant|GROS_g07972|4/30|c.707-424A>T|
	Ro_4	GROS_00264	55001	C	A	snp	584	60	60	1	0|0	0|0	0|0	0|0	0|0	0|0	0|0	1|1	0|0	GROS_g08440	A|intron_variant|GROS_g08440|5/9|c.276+11C>A|
	Ro_4	GROS_00304	70643	CAGAG	C	del	187.375	60	60	1	0|0	0|0	0|0	0|0	0|0	0|0	0|0	1|1	0|0	GROS_g08960	C|intron_variant|GROS_g08960|1/3|c.50-1920_50-1917delCTCT|
	Ro_4	GROS_00304	70688	CA	C	del	215.25	60	59.9943	1	0|0	0|0	0|0	0|0	0|0	0|0	0|0	1|1	0|0	GROS_g08960	C|intron_variant|GROS_g08960|1/3|c.50-1962delT|
	Ro_4	GROS_00304	84626	A	T	snp	594.5	60	60	1	0|0	0|0	0|0	0|0	0|0	0|0	0|0	1|1	0|0	GROS_g08962	T|intron_variant|GROS_g08962|10/10|c.1096+14T>A|
	Ro_4	GROS_00304	84627	T	A	snp	594.5	60	60	1	0|0	0|0	0|0	0|0	0|0	0|0	0|0	1|1	0|0	GROS_g08962	A|intron_variant|GROS_g08962|10/10|c.1096+13A>T|
	Ro_4	GROS_00304	85103	T	TG	ins	341	60	60	1	0|0	0|0	0|0	0|0	0|0	0|0	0|0	1|1	0|0	GROS_g08962	TG|intron_variant|GROS_g08962|8/10|c.844-18_844-17insC|
	Ro_4	GROS_00603	23541	A	ATTT	ins	486.571	59.8636	60	1	0|0	0|0	0|0	0|0	0|0	0|0	0|0	1|1	0|0	GROS_g11449	ATTT|intron_variant|GROS_g11449|1/1|c.209+58_209+59insAAA|
	Ro_4	GROS_02025	1208	CAAAT	C	del	1839.8	59	60	1	0|0	0|0	0|0	0|0	0|0	0|0	0|0	1|1	0|0	GROS_g13823	C|intron_variant|GROS_g13823|3/3|c.589-18_589-15delAAAT|
	Ro_5	GROS_00211	98177	T	C	snp	186	43.5647	35.4667	1	1/1	1/1	1/1	1/1	1/1	1/1	1/1	1/1	0/0	GROS_g07670	C|synonymous_variant|GROS_g07670|2/6|c.126T>C|p.Leu42Leu
	Ro_5	GROS_00001	559842	A	C	snp	890	60	59.9302	1	0/0	0/0	0/0	0/0	0/0	0/0	0/0	0/0	1/1	GROS_g00160	C|missense_variant|GROS_g00160|9/12|c.1655A>C|p.Glu552Ala
	Ro_5	GROS_00032	213543	C	T	snp	536	60	60	1	0/0	0/0	0/0	0/0	0/0	0/0	0/0	0/0	1/1	GROS_g02614	T|synonymous_variant|GROS_g02614|68/74|c.11667C>T|p.Asn3889Asn
	Ro_5	GROS_00034	256017	T	G	snp	384	60	60	1	0/0	0/0	0/0	0/0	0/0	0/0	0/0	0/0	1/1	GROS_g02773	G|intron_variant|GROS_g02773|4/13|c.2236-25A>C|
	Ro_5	GROS_00042	26342	T	C	snp	308	39.5833	56.2095	1	0/0	0/0	0/0	0/0	0/0	0/0	0/0	0/0	1/1	GROS_g03184	C|intron_variant|GROS_g03184|15/16|c.2147+26T>C|
	Ro_5	GROS_00047	57114	C	T	snp	359	58.2308	60	1	0/0	0/0	0/0	0/0	0/0	0/0	0/0	0/0	1/1	GROS_g03399	T|intron_variant|GROS_g03399|7/7|c.886+81C>T|
	Ro_5	GROS_00047	57129	A	G	snp	391	59.2857	60	1	0/0	0/0	0/0	0/0	0/0	0/0	0/0	0/0	1/1	GROS_g03399	G|intron_variant|GROS_g03399|7/7|c.886+96A>G|
	Ro_5	GROS_00050	53084	T	G	snp	424	48.913	59.5825	1	0/0	0/0	0/0	0/0	0/0	0/0	0/0	0/0	1/1	GROS_g03494	G|intron_variant|GROS_g03494|5/16|c.479+39T>G|
	Ro_5	GROS_00050	53086	T	C	snp	438	48.8095	59.1463	1	0/0	0/0	0/0	0/0	0/0	0/0	0/0	0/0	1/1	GROS_g03494	C|intron_variant|GROS_g03494|5/16|c.479+41T>C|
	Ro_5	GROS_00050	56318	A	G	snp	548	39.7857	53.167	1	0/0	0/0	0/0	0/0	0/0	0/0	0/0	0/0	1/1	GROS_g03494	G|synonymous_variant|GROS_g03494|14/17|c.1932A>G|p.Leu644Leu
	Ro_5	GROS_00050	56920	T	C	snp	604	44.6667	57.8109	1	0/0	0/0	0/0	0/0	0/0	0/0	0/0	0/0	1/1	GROS_g03494	C|synonymous_variant|GROS_g03494|16/17|c.2223T>C|p.Asn741Asn
	Ro_5	GROS_00050	56943	G	A	snp	603	36.1538	57.8915	1	0/0	0/0	0/0	0/0	0/0	0/0	0/0	0/0	1/1	GROS_g03494	A|intron_variant|GROS_g03494|16/16|c.2228+18G>A|
	Ro_5	GROS_00050	73005	A	C	snp	494	52.0714	59.3528	1	0/0	0/0	0/0	0/0	0/0	0/0	0/0	0/0	1/1	GROS_g03498	C|missense_variant|GROS_g03498|8/30|c.1088A>C|p.Glu363Ala
	Ro_5	GROS_00050	73626	G	A	snp	392	39.6	59.3482	1	0/0	0/0	0/0	0/0	0/0	0/0	0/0	0/0	1/1	GROS_g03498	A|missense_variant|GROS_g03498|10/30|c.1571G>A|p.Arg524Gln
	Ro_5	GROS_00050	94027	A	G	snp	530	60	60	1	0/0	0/0	0/0	0/0	0/0	0/0	0/0	0/0	1/1	GROS_g03500	G|missense_variant|GROS_g03500|1/2|c.53T>C|p.Leu18Ser
	Ro_5	GROS_00050	111246	T	C	snp	596	60	59.9473	1	0/0	0/0	0/0	0/0	0/0	0/0	0/0	0/0	1/1	GROS_g03507	C|intron_variant|GROS_g03507|2/2|c.99-20A>G|
	Ro_5	GROS_00089	108448	T	C	snp	332	60	59.0514	1	0/0	0/0	0/0	0/0	0/0	0/0	0/0	0/0	1/1	GROS_g04884	C|synonymous_variant|GROS_g04884|13/21|c.3855A>G|p.Ser1285Ser
	Ro_5	GROS_00143	8527	C	T	snp	358	58.5625	59.9649	1	0/0	0/0	0/0	0/0	0/0	0/0	0/0	0/0	1/1	GROS_g06395	T|intron_variant|GROS_g06395|10/13|c.2697-1152G>A|
	Ro_5	GROS_00143	16534	G	A	snp	555	58.84	60	1	0/0	0/0	0/0	0/0	0/0	0/0	0/0	0/0	1/1	GROS_g06396	A|intron_variant|GROS_g06396|32/35|c.7455+48C>T|
	Ro_5	GROS_00143	20308	T	C	snp	633	60	60	1	0/0	0/0	0/0	0/0	0/0	0/0	0/0	0/0	1/1	GROS_g06396	C|synonymous_variant|GROS_g06396|18/36|c.5118A>G|p.Leu1706Leu
	Ro_5	GROS_00143	24423	C	T	snp	413	60	59.8972	1	0/0	0/0	0/0	0/0	0/0	0/0	0/0	0/0	1/1	GROS_g06396	T|synonymous_variant|GROS_g06396|11/36|c.3519G>A|p.Gly1173Gly
	Ro_5	GROS_00143	26145	C	G	snp	519	60	60	1	0/0	0/0	0/0	0/0	0/0	0/0	0/0	0/0	1/1	GROS_g06396	G|synonymous_variant|GROS_g06396|9/36|c.2193G>C|p.Pro731Pro
	Ro_5	GROS_00143	26328	C	T	snp	479	59.5455	60	1	0/0	0/0	0/0	0/0	0/0	0/0	0/0	0/0	1/1	GROS_g06396	T|intron_variant|GROS_g06396|8/35|c.2077-67G>A|
	Ro_5	GROS_00143	36201	G	A	snp	594	60	60	1	0/0	0/0	0/0	0/0	0/0	0/0	0/0	0/0	1/1	GROS_g06397	A|intron_variant|GROS_g06397|9/14|c.779-21C>T|
	Ro_5	GROS_00143	37246	G	A	snp	457	60	60	1	0/0	0/0	0/0	0/0	0/0	0/0	0/0	0/0	1/1	GROS_g06397	A|missense_variant|GROS_g06397|7/15|c.479C>T|p.Pro160Leu
	Ro_5	GROS_00143	37425	C	T	snp	548	60	60	1	0/0	0/0	0/0	0/0	0/0	0/0	0/0	0/0	1/1	GROS_g06397	T|synonymous_variant|GROS_g06397|6/15|c.342G>A|p.Gln114Gln
	Ro_5	GROS_00143	39756	A	G	snp	510	60	60	1	0/0	0/0	0/0	0/0	0/0	0/0	0/0	0/0	1/1	GROS_g06398	G|missense_variant|GROS_g06398|2/14|c.251A>G|p.Asp84Gly
	Ro_5	GROS_00143	40862	T	C	snp	525	59.1176	60	1	0/0	0/0	0/0	0/0	0/0	0/0	0/0	0/0	1/1	GROS_g06398	C|intron_variant|GROS_g06398|4/13|c.619-9T>C|
	Ro_5	GROS_00143	45962	C	A	snp	492	60	59.9832	1	0/0	0/0	0/0	0/0	0/0	0/0	0/0	0/0	1/1	GROS_g06399	A|intron_variant|GROS_g06399|93/96|c.10939-31G>T|
	Ro_5	GROS_00143	45972	T	A	snp	463	60	59.9821	1	0/0	0/0	0/0	0/0	0/0	0/0	0/0	0/0	1/1	GROS_g06399	A|intron_variant|GROS_g06399|93/96|c.10938+23A>T|
	Ro_5	GROS_00143	51310	C	T	snp	438	57.4839	60	1	0/0	0/0	0/0	0/0	0/0	0/0	0/0	0/0	1/1	GROS_g06399	T|intron_variant|GROS_g06399|72/96|c.8387-109G>A|
	Ro_5	GROS_00143	73029	G	A	snp	356	32.1429	40.1203	1	0/0	0/0	0/0	0/0	0/0	0/0	0/0	0/0	1/1	GROS_g06399	A|synonymous_variant|GROS_g06399|3/97|c.273C>T|p.Ser91Ser
	Ro_5	GROS_00143	77313	C	T	snp	576	59.2	59.0381	1	0/0	0/0	0/0	0/0	0/0	0/0	0/0	0/0	1/1	GROS_g06400	T|intron_variant|GROS_g06400|68/77|c.7634-52G>A|
	Ro_5	GROS_00143	77379	T	G	snp	479	57.5714	59.1264	1	0/0	0/0	0/0	0/0	0/0	0/0	0/0	0/0	1/1	GROS_g06400	G|intron_variant|GROS_g06400|68/77|c.7633+91A>C|
	Ro_5	GROS_00143	77401	G	A	snp	450	56.4583	58.9624	1	0/0	0/0	0/0	0/0	0/0	0/0	0/0	0/0	1/1	GROS_g06400	A|intron_variant|GROS_g06400|68/77|c.7633+69C>T|
	Ro_5	GROS_00143	77406	T	A	snp	453	56.3043	58.7093	1	0/0	0/0	0/0	0/0	0/0	0/0	0/0	0/0	1/1	GROS_g06400	A|intron_variant|GROS_g06400|68/77|c.7633+64A>T|
	Ro_5	GROS_00167	8734	T	A	snp	856	60	60	1	0/0	0/0	0/0	0/0	0/0	0/0	0/0	0/0	1/1	GROS_g06858	A|intron_variant|GROS_g06858|11/15|c.1162-50A>T|
	Ro_5	GROS_00167	8982	G	A	snp	579	60	59.9275	1	0/0	0/0	0/0	0/0	0/0	0/0	0/0	0/0	1/1	GROS_g06858	A|intron_variant|GROS_g06858|10/15|c.1057-18C>T|
	Ro_5	GROS_00167	9006	A	T	snp	588	60	59.9841	1	0/0	0/0	0/0	0/0	0/0	0/0	0/0	0/0	1/1	GROS_g06858	T|intron_variant|GROS_g06858|10/15|c.1057-42T>A|
	Ro_5	GROS_00167	39878	T	C	snp	563	60	59.9247	1	0/0	0/0	0/0	0/0	0/0	0/0	0/0	0/0	1/1	GROS_g06867	C|intron_variant|GROS_g06867|1/7|c.82-273A>G|
	Ro_5	GROS_00169	23421	T	A	snp	221	54.2308	54.0721	1	0/0	0/0	0/0	0/0	0/0	0/0	0/0	0/0	1/1	GROS_g06926	A|intron_variant|GROS_g06926|5/6|c.260-186A>T|
	Ro_5	GROS_00224	87553	G	T	snp	565	60	59.4438	1	0/0	0/0	0/0	0/0	0/0	0/0	0/0	0/0	1/1	GROS_g07870	T|intron_variant|GROS_g07870|10/10|c.1519-43C>A|
	Ro_5	GROS_00250	68747	A	C	snp	217	57.5556	54.4724	1	0/0	0/0	0/0	0/0	0/0	0/0	0/0	0/0	1/1	GROS_g08278	C|intron_variant|GROS_g08278|2/3|c.259-945T>G|
	Ro_5	GROS_00253	16372	A	T	snp	569	60	59.8197	1	0/0	0/0	0/0	0/0	0/0	0/0	0/0	0/0	1/1	GROS_g08319	T|missense_variant|GROS_g08319|3/3|c.211T>A|p.Phe71Ile
	Ro_5	GROS_00253	30777	C	T	snp	587	56.4583	59.7304	1	0/0	0/0	0/0	0/0	0/0	0/0	0/0	0/0	1/1	GROS_g08322	T|synonymous_variant|GROS_g08322|3/4|c.843C>T|p.His281His
	Ro_5	GROS_00253	31165	A	T	snp	576	60	60	1	0/0	0/0	0/0	0/0	0/0	0/0	0/0	0/0	1/1	GROS_g08322	T|intron_variant|GROS_g08322|3/3|c.895-71A>T|
	Ro_5	GROS_00253	39962	A	T	snp	598	60	59.9304	1	0/0	0/0	0/0	0/0	0/0	0/0	0/0	0/0	1/1	GROS_g08323	T|intron_variant|GROS_g08323|5/11|c.570-31A>T|
	Ro_5	GROS_00326	64971	G	C	snp	474	57.9412	59.9672	1	0/0	0/0	0/0	0/0	0/0	0/0	0/0	0/0	1/1	GROS_g09251	C|synonymous_variant|GROS_g09251|6/9|c.690C>G|p.Thr230Thr
	Ro_5	GROS_00595	23125	A	G	snp	536	55.5161	59.9505	1	0/0	0/0	0/0	0/0	0/0	0/0	0/0	0/0	1/1	GROS_g11382	G|intron_variant|GROS_g11382|6/13|c.800-21T>C|
	Ro_5	GROS_01147	13185	G	C	snp	361	60	60	1	0/0	0/0	0/0	0/0	0/0	0/0	0/0	0/0	1/1	GROS_g13140	C|missense_variant|GROS_g13140|4/5|c.640G>C|p.Val214Leu
	Ro_5	GROS_01147	13190	T	C	snp	347	60	60	1	0/0	0/0	0/0	0/0	0/0	0/0	0/0	0/0	1/1	GROS_g13140	C|synonymous_variant|GROS_g13140|4/5|c.645T>C|p.Arg215Arg
	Ro_5	GROS_01147	13195	T	C	snp	360	60	60	1	0/0	0/0	0/0	0/0	0/0	0/0	0/0	0/0	1/1	GROS_g13140	C|missense_variant|GROS_g13140|4/5|c.650T>C|p.Val217Ala
	Ro_5	GROS_01147	16698	C	T	snp	573	58.8	60	1	0/0	0/0	0/0	0/0	0/0	0/0	0/0	0/0	1/1	GROS_g13141	T|intron_variant|GROS_g13141|2/7|c.149-131G>A|
	Ro_5	GROS_01147	16717	G	A	snp	552	58.9286	60	1	0/0	0/0	0/0	0/0	0/0	0/0	0/0	0/0	1/1	GROS_g13141	A|intron_variant|GROS_g13141|2/7|c.149-150C>T|
	Ro_5	GROS_01298	12884	C	T	snp	328	60	60	1	0/0	0/0	0/0	0/0	0/0	0/0	0/0	0/0	1/1	GROS_g13319	T|synonymous_variant|GROS_g13319|4/4|c.384G>A|p.Gln128Gln
	Ro_5	GROS_01298	12900	G	A	snp	315	60	60	1	0/0	0/0	0/0	0/0	0/0	0/0	0/0	0/0	1/1	GROS_g13319	A|missense_variant|GROS_g13319|4/4|c.368C>T|p.Pro123Leu
	Ro_5	GROS_01325	6564	T	C	snp	568	60	59.9667	1	0/0	0/0	0/0	0/0	0/0	0/0	0/0	0/0	1/1	GROS_g13349	C|intron_variant|GROS_g13349|11/20|c.2090+41T>C|
	Ro_5	GROS_00032	210811	A	AAT	ins	639	60	59.9773	1	0|0	0|0	0|0	0|0	0|0	0|0	0|0	0|0	1|1	GROS_g02614	AAT|splice_region_variant&intron_variant|GROS_g02614|57/73|c.9963+4_9963+5insAT|
	Ro_5	GROS_00032	211649	TATCAAGAC	T	del	439.5	60	60	1	0|0	0|0	0|0	0|0	0|0	0|0	0|0	0|0	1|1	GROS_g02614	T|intron_variant|GROS_g02614|60/73|c.10434-24_10434-17delATCAAGAC|
	Ro_5	GROS_00032	214540	A	T	snp	409	59	60	1	0|0	0|0	0|0	0|0	0|0	0|0	0|0	0|0	1|1	GROS_g02614	T|intron_variant|GROS_g02614|71/73|c.12178+20A>T|
	Ro_5	GROS_00034	256314	G	GCGC	ins	336.25	60	60	1	0|0	0|0	0|0	0|0	0|0	0|0	0|0	0|0	1|1	GROS_g02773	GCGC|inframe_insertion|GROS_g02773|4/14|c.1967_1969dupGCG|p.Gly656dup
	Ro_5	GROS_00034	262617	A	AGAAACAGTCAGT	ins	329	55.8182	60	1	0|0	0|0	0|0	0|0	0|0	0|0	0|0	0|0	1|1	GROS_g02774	AGAAACAGTCAGT|intron_variant|GROS_g02774|1/7|c.85+76_85+77insACTGACTGTTTC|
	Ro_5	GROS_00034	262621	A	AG	ins	313.667	56.1667	60	1	0|0	0|0	0|0	0|0	0|0	0|0	0|0	0|0	1|1	GROS_g02774	AG|intron_variant|GROS_g02774|1/7|c.85+72_85+73insC|
	Ro_5	GROS_00034	262637	TTA	T	del	295.5	57.125	59.9496	1	0|0	0|0	0|0	0|0	0|0	0|0	0|0	0|0	1|1	GROS_g02774	T|intron_variant|GROS_g02774|1/7|c.85+55_85+56delTA|
	Ro_5	GROS_00047	61707	G	GT	ins	482.75	60	60	1	0|0	0|0	0|0	0|0	0|0	0|0	0|0	0|0	1|1	GROS_g03401	GT|intron_variant|GROS_g03401|4/9|c.482-11_482-10insT|
	Ro_5	GROS_00047	61709	A	T	snp	482.75	60	60	1	0|0	0|0	0|0	0|0	0|0	0|0	0|0	0|0	1|1	GROS_g03401	T|intron_variant|GROS_g03401|4/9|c.482-9A>T|
	Ro_5	GROS_00047	61710	A	T	snp	482.75	60	60	1	0|0	0|0	0|0	0|0	0|0	0|0	0|0	0|0	1|1	GROS_g03401	T|splice_region_variant&intron_variant|GROS_g03401|4/9|c.482-8A>T|
	Ro_5	GROS_00050	110101	A	G	snp	1124	60	60	1	0|0	0|0	0|0	0|0	0|0	0|0	0|0	0|0	1|1	GROS_g03506	G|intron_variant|GROS_g03506|4/4|c.645-234A>G|
	Ro_5	GROS_00071	13894	TAA	T	del	543.75	60	57.9093	1	0|0	0|0	0|0	0|0	0|0	0|0	0|0	0|0	1|1	GROS_g04357	T|intron_variant|GROS_g04357|2/7|c.226-119_226-118delAA|
	Ro_5	GROS_00080	180445	AG	A	del	206.667	52.625	55.0474	1	0|0	0|0	0|0	0|0	0|0	0|0	0|0	0|0	1|1	GROS_g04685	A|intron_variant|GROS_g04685|8/11|c.1043-81delC|
	Ro_5	GROS_00127	35286	A	G	snp	509.5	60	59.94	1	0|0	0|0	0|0	0|0	0|0	0|0	0|0	0|0	1|1	GROS_g05994	G|intron_variant|GROS_g05994|1/2|c.286+187T>C|
	Ro_5	GROS_00130	119321	G	T	snp	104.5	60	60	1	0|0	0|0	0|0	0|0	0|0	0|0	0|0	0|0	1|1	GROS_g06077	T|intron_variant|GROS_g06077|8/24|c.1040-2357G>T|
	Ro_5	GROS_00143	8509	AG	A	del	292.333	58.2308	60	1	0|0	0|0	0|0	0|0	0|0	0|0	0|0	0|0	1|1	GROS_g06395	A|intron_variant|GROS_g06395|10/13|c.2697-1135delC|
	Ro_5	GROS_00143	8511	G	T	snp	292.333	58.2308	60	1	0|0	0|0	0|0	0|0	0|0	0|0	0|0	0|0	1|1	GROS_g06395	T|intron_variant|GROS_g06395|10/13|c.2697-1136C>A|
	Ro_5	GROS_00143	8549	CA	C	del	408.333	60	60	1	0|0	0|0	0|0	0|0	0|0	0|0	0|0	0|0	1|1	GROS_g06395	C|intron_variant|GROS_g06395|10/13|c.2697-1175delT|
	Ro_5	GROS_00143	24735	TGAATG	T	del	554.857	57.7895	60	1	0|0	0|0	0|0	0|0	0|0	0|0	0|0	0|0	1|1	GROS_g06396	T|splice_region_variant&intron_variant|GROS_g06396|10/35|c.3211-9_3211-5delCATTC|
	Ro_5	GROS_00143	26333	CT	C	del	488	59.5652	60	1	0|0	0|0	0|0	0|0	0|0	0|0	0|0	0|0	1|1	GROS_g06396	C|intron_variant|GROS_g06396|8/35|c.2077-73delA|
	Ro_5	GROS_00143	26487	CCCG	C	del	596.133	60	60	1	0|0	0|0	0|0	0|0	0|0	0|0	0|0	0|0	1|1	GROS_g06396	C|intron_variant|GROS_g06396|8/35|c.2077-229_2077-227delCGG|
	Ro_5	GROS_00143	26491	ATGTCCCCCC	A	del	596.133	60	60	1	0|0	0|0	0|0	0|0	0|0	0|0	0|0	0|0	1|1	GROS_g06396	A|intron_variant|GROS_g06396|8/35|c.2077-239_2077-231delGGGGGGACA|
	Ro_5	GROS_00143	30283	C	CG	ins	425	47.1111	47.7147	1	0|0	0|0	0|0	0|0	0|0	0|0	0|0	0|0	1|1	GROS_g06396	CG|intron_variant|GROS_g06396|2/35|c.563-395_563-394insC|
	Ro_5	GROS_00143	30284	C	T	snp	425	47.1111	47.7147	1	0|0	0|0	0|0	0|0	0|0	0|0	0|0	0|0	1|1	GROS_g06396	T|intron_variant|GROS_g06396|2/35|c.563-395G>A|
	Ro_5	GROS_00143	36209	T	A	snp	607	60	60	1	0|0	0|0	0|0	0|0	0|0	0|0	0|0	0|0	1|1	GROS_g06397	A|intron_variant|GROS_g06397|9/14|c.779-29A>T|
	Ro_5	GROS_00143	36210	T	A	snp	607	60	60	1	0|0	0|0	0|0	0|0	0|0	0|0	0|0	0|0	1|1	GROS_g06397	A|intron_variant|GROS_g06397|9/14|c.779-30A>T|
	Ro_5	GROS_00143	39671	G	A	snp	621.5	60	60	1	0|0	0|0	0|0	0|0	0|0	0|0	0|0	0|0	1|1	GROS_g06398	A|splice_region_variant&intron_variant|GROS_g06398|1/13|c.173-7G>A|
	Ro_5	GROS_00143	39672	A	T	snp	621.5	60	60	1	0|0	0|0	0|0	0|0	0|0	0|0	0|0	0|0	1|1	GROS_g06398	T|splice_region_variant&intron_variant|GROS_g06398|1/13|c.173-6A>T|
	Ro_5	GROS_00143	45973	G	GA	ins	462	60	59.9814	1	0|0	0|0	0|0	0|0	0|0	0|0	0|0	0|0	1|1	GROS_g06399	GA|intron_variant|GROS_g06399|93/96|c.10938+21_10938+22insT|
	Ro_5	GROS_00143	61489	ATT	A	del	377.143	37.1333	59.9735	1	0|0	0|0	0|0	0|0	0|0	0|0	0|0	0|0	1|1	GROS_g06399	A|intron_variant|GROS_g06399|45/96|c.5001+29_5001+30delAA|
	Ro_5	GROS_00143	61496	ACC	A	del	369.75	37.1333	59.6272	1	0|0	0|0	0|0	0|0	0|0	0|0	0|0	0|0	1|1	GROS_g06399	A|intron_variant|GROS_g06399|45/96|c.5001+22_5001+23delGG|
	Ro_5	GROS_00143	77408	G	A	snp	450.5	56.3043	58.3986	1	0|0	0|0	0|0	0|0	0|0	0|0	0|0	0|0	1|1	GROS_g06400	A|intron_variant|GROS_g06400|68/77|c.7633+62C>T|
	Ro_5	GROS_00143	77409	C	T	snp	450.5	56.3043	58.3986	1	0|0	0|0	0|0	0|0	0|0	0|0	0|0	0|0	1|1	GROS_g06400	T|intron_variant|GROS_g06400|68/77|c.7633+61G>A|
	Ro_5	GROS_00143	77441	ACTTTATGT	A	del	406.3	42.7222	52.0956	1	0|0	0|0	0|0	0|0	0|0	0|0	0|0	0|0	1|1	GROS_g06400	A|intron_variant|GROS_g06400|68/77|c.7633+21_7633+28delACATAAAG|
	Ro_5	GROS_00143	87117	TAAA	T	del	423	48.9412	60	1	0|0	0|0	0|0	0|0	0|0	0|0	0|0	0|0	1|1	GROS_g06400	T|intron_variant|GROS_g06400|33/77|c.3757+64_3757+66delTTT|
	Ro_5	GROS_00153	9436	CCAA	C	del	286.765	52.2727	50.1928	1	0|0	0|0	0|0	0|0	0|0	0|0	0|0	0|0	1|1	GROS_g06591	C|inframe_deletion|GROS_g06591|1/2|c.43_45delTTG|p.Leu15del
	Ro_5	GROS_00167	9036	AT	A	del	609	60	60	1	0|0	0|0	0|0	0|0	0|0	0|0	0|0	0|0	1|1	GROS_g06858	A|intron_variant|GROS_g06858|10/15|c.1056+17delA|
	Ro_5	GROS_00167	19484	C	CAAA	ins	576	60	59.9606	1	0|0	0|0	0|0	0|0	0|0	0|0	0|0	0|0	1|1	GROS_g06861	CAAA|intron_variant|GROS_g06861|4/5|c.313-132_313-131insTTT|
	Ro_5	GROS_00224	96797	TTTATTTTTG	T	del	256.182	41.9167	55.8805	1	0|0	0|0	0|0	0|0	0|0	0|0	0|0	0|0	1|1	GROS_g07871	T|intron_variant|GROS_g07871|4/10|c.703+404_703+412delCAAAAATAA|
	Ro_5	GROS_00396	65526	T	TTA	ins	682	59.0714	60	1	0|0	0|0	0|0	0|0	0|0	0|0	0|0	0|0	1|1	GROS_g09997	TTA|intron_variant|GROS_g09997|1/8|c.87-150_87-149insTA|
	Ro_5	GROS_00484	10778	T	C	snp	748.5	52.1622	60	1	0|0	0|0	0|0	0|0	0|0	0|0	0|0	0|0	1|1	GROS_g10668	C|intron_variant|GROS_g10668|5/9|c.765+432T>C|
	Ro_5	GROS_00540	19697	CGGGCCGGG	C	del	469.9	51.2222	59.3055	1	0|0	0|0	0|0	0|0	0|0	0|0	0|0	0|0	1|1	GROS_g11108	C|intron_variant|GROS_g11108|5/31|c.583-439_583-432delGGGCCGGG|
