# Supplementary material for: The genome of the yellow potato cyst nematode, Globodera rostochiensis, reveals insights into the basis of parasitism and virulence
Source: Genome Biol. 2016 Jun 10;17:124. doi: 10.1186/s13059-016-0985-1 (PMC4901422; doi:10.1186/s13059-016-0985-1)
Supplement: Additional file 16: Table S7. — SNP allele frequency correlation with virulence in non-effectors. (XLSX 15 kb) [file 13059_2016_985_MOESM16_ESM.xlsx]

## Sheet: Feuil1
CHR	POS	ALLELE	TYPE	GENE		NFLD_Ro1	MAR149_Ro1	QC_Ro1	REF_Ro1	Ro19_Ro1	SCRI_Ro4		SCRI_Ro2	SCRI_Ro3	SCRI_Ro5
GROS_00032	76546	A_T	missense	GROS_g02587		0.660714	1	1	0.917808	1	0.869565		0.161074	0.28	0.181818
GROS_00032	59060	C_T	missense	GROS_g02581		1	1	1	1	1	1		0	0.478261	0
GROS_00040	213202	A_G	synonymous	GROS_g03128		1	1	1	1	1	1		0.318408	0.338028	0.192308
GROS_00040	209833	A_T	missense	GROS_g03127		1	1	1	0.988372	1	1		0.282828	0.245283	0.363636
GROS_00040	232773	C_A	missense	GROS_g03129		1	1	1	1	1	0.916667		0.317829	0.288462	0.133333
GROS_00040	222469	C_T	synonymous	GROS_g03129		1	1	1	1	1	0.75		0.333333	0.337662	0
GROS_00040	38750	G_A	synonymous	GROS_g03075		1	1	1	0.986842	1	0.944444		0.398058	0.25	0.133333
GROS_00040	212416	G_C	missense	GROS_g03128		1	1	1	0.97619	1	0.956522		0.302469	0.348485	0.0869565
GROS_00040	212552	T_C	missense	GROS_g03128		1	1	1	0.986301	1	0.916667		0.365462	0.25	0.21875
GROS_00040	219641	T_C	missense	GROS_g03129		1	1	1	0.985294	1	0.75		0.257895	0.269231	0.238095
GROS_00040	219311	T_C	synonymous	GROS_g03129		1	1	1	0.952381	1	0.625		0.0862069	0.275862	0
GROS_00121	85189	A_G	synonymous	GROS_g05810		1	1	1	1	1	0.75		0.340909	0.0740741	0.214286
GROS_00121	85154	C_T	synonymous	GROS_g05810		1	1	1	1	1	0.75		0.22	0.0980392	0.0769231
GROS_00159	85261	G_A	missense	GROS_g06687		1	1	1	0.96	0.972973	1		0.0775862	0.20339	0.5
GROS_00202	111863	A_G	synonymous	GROS_g07573		1	1	1	0.818182	1	0.928571		0.160714	0.233333	0.305556
GROS_00202	115411	C_T	synonymous	GROS_g07573		1	1	1	0.75	1	0.931034		0.168224	0.215385	0.0277778
GROS_00202	115018	G_A	synonymous	GROS_g07573		1	1	1	0.659794	1	0.970588		0.10989	0.333333	0
GROS_00202	111508	G_C	missense	GROS_g07573		1	1	1	0.925926	1	1		0.109589	0.409091	0.296296
GROS_00202	112257	G_C	synonymous	GROS_g07573		1	1	1	0.88	1	1		0.0844156	0.288462	0.166667
GROS_00202	112143	T_A	synonymous	GROS_g07573		1	1	1	0.858586	0.993421	0.941176		0.0683761	0.166667	0.190476
GROS_00202	115846	T_A	synonymous	GROS_g07573		1	1	1	0.771084	1	1		0	0.389831	0.263158
GROS_00202	111900	T_C	missense	GROS_g07573		1	1	1	0.693878	1	0.964286		0.0909091	0.234043	0
GROS_00202	112606	T_C	synonymous	GROS_g07573		1	1	1	0.864583	1	0.913043		0.0652174	0.295082	0.0930233
GROS_00312	81257	C_G	synonymous	GROS_g09064		1	0.75	1	0.869565	0.585366	0.692308		0.166667	0	0
GROS_00312	81220	C_T	missense	GROS_g09064		1	0.853659	1	0.914286	0.592593	0.818182		0.25	0	0
GROS_00312	81250	G_A	missense	GROS_g09064		1	0.75	1	0.866667	0.513514	0.636364		0.166667	0	0
GROS_00312	81248	G_C	missense	GROS_g09064		1	0.756098	1	0.863636	0.513514	0.636364		0.166667	0	0
GROS_00312	81233	G_C	synonymous	GROS_g09064		1	0.853659	1	0.921053	0.607143	0.777778		0.333333	0	0
GROS_00312	81224	G_T	synonymous	GROS_g09064		1	0.860465	1	0.914286	0.607143	0.818182		0.25	0	0
GROS_00312	81229	T_G	missense	GROS_g09064		1	0.857143	1	0.916667	0.56	0.777778		0.263158	0	0
GROS_00394	22605	G_A	synonymous	GROS_g09978		1	1	1	1	1	0.583333		0.244898	0.173913	0
GROS_00528	44631	C_T	synonymous	GROS_g11039		0.961538	1	1	0.958333	1	0.5		0.141593	0.21875	0.1
GROS_00541	18107	A_G	missense	GROS_g11113		1	0.6875	1	0.888889	1	1		0.1	0.35	0
GROS_00541	19181	C_T	synonymous	GROS_g11113		1	0.878049	1	0.756098	1	0.928571		0.0363636	0.482759	0
GROS_00541	18831	G_A	synonymous	GROS_g11113		1	0.810811	1	0.785714	1	1		0.12766	0.435897	0
GROS_00541	18843	G_A	synonymous	GROS_g11113		1	0.756098	1	0.85	1	1		0.0980392	0.488372	0
GROS_00541	19387	G_A	synonymous	GROS_g11113		1	0.789474	1	0.864865	1	0.882353		0.091954	0.474576	0
GROS_00541	18067	G_T	synonymous	GROS_g11113		1	0.740741	1	0.92	1	1		0.0833333	0.380952	0.1
GROS_00541	18118	T_C	synonymous	GROS_g11113		1	0.735294	1	0.851852	1	1		0.123596	0.317073	0.0769231
GROS_00541	18181	T_C	synonymous	GROS_g11113		1	0.709091	1	0.944444	1	1		0.202532	0.428571	0.04
GROS_00541	18097	T_G	synonymous	GROS_g11113		1	0.709677	1	0.88	1	1		0.133929	0.355556	0.0833333
GROS_00658	18484	C_T	synonymous	GROS_g11724		1	1	1	0.956522	1	0.888889		0	0.15625	0
GROS_00664	13499	A_G	missense	GROS_g11748		1	1	1	1	1	0.75		0.180451	0.361702	0.2
GROS_00664	9477	A_G	synonymous	GROS_g11747		1	1	1	1	1	0.774194		0.285714	0.27907	0.0714286
GROS_00664	30517	T_C	synonymous	GROS_g11753		1	1	1	1	1	0.653846		0.326923	0.321429	0.0416667
GROS_00806	13173	C_T	synonymous	GROS_g12263		1	1	0.714286	1	1	0.944444		0.0842105	0.285714	0.354839
GROS_00840	15486	G_A	synonymous	GROS_g14307		1	1	0.736842	0.972603	0.991935	0.666667		0.321429	0.234043	0
GROS_01876	3402	A_G	synonymous	GROS_g13773		0	0.285714	0	0.0714286	0.357143	0		1	0.625	1
