# Supplementary material for: The genome of the yellow potato cyst nematode, Globodera rostochiensis, reveals insights into the basis of parasitism and virulence
Source: Genome Biol. 2016 Jun 10;17:124. doi: 10.1186/s13059-016-0985-1 (PMC4901422; doi:10.1186/s13059-016-0985-1)
Supplement: Additional file 18: Table S8. — Effector islands. (XLSX 13 kb) [file 13059_2016_985_MOESM18_ESM.xlsx]

## Sheet: Islands
	Island	Scaffold	start	end	size	# genes	# hard effectors	all internal genes - red = soft effectors
	1	GROS_00029	119508	125994	6486	2	2	GROS_g02469
								GROS_g02470
	2	GROS_00049	106213	118512	12299	2	2	GROS_g03475
								GROS_g03476
	3	GROS_00078	83377	98130	14753	4	2	GROS_g04620
								GROS_g04621
								GROS_g04622
								GROS_g04623
	4	GROS_00105	17050	19811	2761	3	2	GROS_g05352
								GROS_g05353
								GROS_g05354
	5	GROS_00125	118899	152163	33264	8	3	GROS_g05961
								GROS_g05962
								GROS_g05963
								GROS_g05964
								GROS_g05965
								GROS_g05966
								GROS_g05967
								GROS_g05968
	6	GROS_00126	63537	148929	85392	7	2	GROS_g05982
								GROS_g05983
								GROS_g05984
								GROS_g05985
								GROS_g05986
								GROS_g05987
								GROS_g05988
	7	GROS_00141	1812	49106	47294	9	4	GROS_g06356
								GROS_g06357
								GROS_g06358
								GROS_g06359
								GROS_g06360
								GROS_g06361
								GROS_g06362
								GROS_g06363
								GROS_g06364
	8	GROS_00186	68816	81421	12605	4	2	GROS_g07338
								GROS_g07339
								GROS_g07340
								GROS_g07341
	9	GROS_00203	86999	95607	8608	2	2	GROS_g14234
								GROS_g14232
	10	GROS_00245	74866	99155	24289	7	3	GROS_g08163
								GROS_g08164
								GROS_g08165
								GROS_g08166
								GROS_g08167
								GROS_g08168
								GROS_g08169
	11	GROS_00298	28887	37582	8695	4	2	GROS_g08876
								GROS_g08877
								GROS_g08878
								GROS_g08879
	12	GROS_00304	7016	26860	19844	5	2	GROS_g08949
								GROS_g08950
								GROS_g08951
								GROS_g08952
								GROS_g08953
	13	GROS_00349	21799	50084	28285	2	2	GROS_g09513
								GROS_g09514
	14	GROS_00491	1333	5840	4507	2	2	GROS_g10725
								GROS_g10726
	15	GROS_00549	23185	47275	24090	6	2	GROS_g14168
								GROS_g14165
								GROS_g14164
								GROS_g14163
								GROS_g14169
								GROS_g14167
	16	GROS_00596	14442	44375	29933	5	4	GROS_g14178
								GROS_g11396
								GROS_g11397
								GROS_g14180
								GROS_g14179
	17	GROS_00658	23150	29745	6595	2	2	GROS_g11726
								GROS_g11727
	18	GROS_00667	14828	17199	2371	2	2	GROS_g11775
								GROS_g11776
	19	GROS_00673	18395	34576	16181	2	2	GROS_g14157
								GROS_g14158
	20	GROS_00693	1916	6424	4508	2	2	GROS_g14149
								GROS_g11889
	21	GROS_00741	10245	36062	25817	4	3	GROS_g12027
								GROS_g12028
								GROS_g12029
								GROS_g12030
