# Supplementary material for: The genome of the yellow potato cyst nematode, Globodera rostochiensis, reveals insights into the basis of parasitism and virulence
Source: Genome Biol. 2016 Jun 10;17:124. doi: 10.1186/s13059-016-0985-1 (PMC4901422; doi:10.1186/s13059-016-0985-1)
Supplement: Additional file 21: Table S9. — G. rostochiensis putative DOG effectors. (XLSX 36 kb) [file 13059_2016_985_MOESM21_ESM.xlsx]

## Sheet: Ros_DOGs
							7
										Centred log fold change
	Name	gene id	Motifs	Sigp	tmhmm	Super cluster	Description	Cyst	Cyst	Egg	Egg	J2	J2	14dpi	14dpi	Putative pioneer
	Gro_DOG_0001	GROS_g12467	5	1	1	18	Pre+Early_inclusive	-0.55289	-0.36847	0.169004	-0.52506	-0.15434	-0.01878	1.04141	0.409138	YES
	Gro_DOG_0002	GROS_g08744	5	1	1	18	Pre+Early_inclusive	-0.23378	-0.14971	-0.13616	-0.20521	-0.09627	-0.16339	0.540221	0.444296	YES
	Gro_DOG_0003	GROS_g10196	5	1	1	18	Pre+Early_inclusive	-1.31939	-1.7719	0.30724	0.151524	0.035451	0.376162	1.16929	1.05163	YES
	Gro_DOG_0004	GROS_g04057	4	1	1	18	Pre+Early_inclusive	0.656487	0.211249	-1.46534	-1.18663	-0.11068	0.483502	0.974606	0.436809	YES
	Gro_DOG_0005	GROS_g12859	4	1	1	18	Pre+Early_inclusive	0.107442	-0.17267	-0.61545	-0.56048	-0.08278	-0.54706	0.98807	0.882926	YES
	Gro_DOG_0006	GROS_g11775	4	1	1	19	Pre+Early_inclusive	-0.72214	-1.46937	-1.36984	-1.71601	0.179419	-0.13923	2.87149	2.36568	0
	Gro_DOG_0007	GROS_g11888	4	1	1	18	Pre+Early_inclusive	0.151763	-0.47627	-0.37498	-0.48944	0.027774	-0.5852	1.0911	0.655261	0
	Gro_DOG_0008	GROS_g05066	3	1	1	19	Pre+Early_inclusive	-2.76743	-2.24978	-1.50852	-1.64345	-0.88793	-0.27586	4.27929	5.05367	YES
	Gro_DOG_0009	GROS_g10586	3	1	1	18	Pre+Early_inclusive	-0.15847	-0.15847	-0.15847	-0.15847	-0.15847	-0.15847	0.834296	0.116535	YES
	Gro_DOG_0010	GROS_g05968	3	1	1	18	Pre+Early_inclusive	-0.30484	-0.30484	-0.59059	-0.64662	-0.28247	0.187017	0.952552	0.989785	0
	Gro_DOG_0011	GROS_g00284	3	1	1	18	Pre+Early_inclusive	-0.62082	-0.62082	-0.03586	-0.33394	-0.62082	0.587073	1.55231	0.092876	YES
	Gro_DOG_0012	GROS_g09262	3	1	1	18	Pre+Early_inclusive	-1.25189	-1.28413	0.013137	-0.19331	-0.40301	0.866651	1.11554	1.13701	YES
	Gro_DOG_0013	GROS_g13502	2	1	1	18	Pre+Early_inclusive	-0.2463	-0.04466	-0.2463	-0.2463	-0.2463	-0.12197	0.376634	0.775183	YES
	Gro_DOG_0014	GROS_g13138	2	1	1	18	Pre+Early_inclusive	-0.27125	-0.27125	-0.27125	-0.14692	0.062176	-0.18718	0.415813	0.669858	YES
	Gro_DOG_0015	GROS_g04556	2	1	1	18	Pre+Early_inclusive	-1.96144	-1.79638	-1.0692	-1.61352	0.959946	0.864527	1.82547	2.79061	YES
	Gro_DOG_0016	GROS_g02470	2	1	1	18	Pre+Early_inclusive	-0.38824	-0.38824	-0.38824	-0.29063	0.13783	-0.10136	0.611761	0.807109	0
	Gro_DOG_0017	GROS_g11020	2	1	1	19	Pre+Early_inclusive	-1.53558	-1.53558	-1.53558	-1.12416	-0.2428	-0.64028	3.14643	3.46757	YES
	Gro_DOG_0018	GROS_g01676	2	1	1	19	Pre+Early_inclusive	-1.32258	-1.36586	-2.34406	-1.388	0.334017	0.4236	2.50644	3.15643	YES
	Gro_DOG_0019	GROS_g13743	2	1	1	18	Pre+Early_inclusive	-0.19648	-0.15384	-0.12609	-0.19648	-0.19648	-0.15384	0.744623	0.278601	YES
	Gro_DOG_0020	GROS_g10924	2	1	1	18	Pre+Early_inclusive	-0.12472	0.037032	-0.32086	-0.36351	-0.36351	-0.36351	1.21181	0.287259	0
	Gro_DOG_0021	GROS_g04648	2	1	1	18	Pre+Early_inclusive	-0.75005	-0.41336	-0.95334	-1.41991	0.420787	0.456947	1.50264	1.15629	YES
	Gro_DOG_0022	GROS_g07152	2	1	1	18	Pre+Early_inclusive	-0.20683	-0.31576	-0.03399	0.045233	0.000494	-0.28775	0.360538	0.438075	YES
	Gro_DOG_0023	GROS_g08162	2	1	1	18	Pre+Early_inclusive	-0.14989	0.130215	-0.38571	-0.45475	-0.22028	0.091996	0.538163	0.450256	YES
	Gro_DOG_0024	GROS_g09868	2	1	1	18	Pre+Early_inclusive	0.065618	-0.19503	-0.20939	-0.19503	-0.139	-0.20939	0.276038	0.606187	YES
	Gro_DOG_0025	GROS_g09735	2	1	1	18	Pre+Early_inclusive	-0.15312	0.130672	-0.35475	-0.28437	-0.31211	-0.19126	0.601302	0.563632	0
	Gro_DOG_0026	GROS_g02469	2	1	1	19	Pre+Early_inclusive	-1.33971	-1.33971	-1.0564	-1.03421	0.035659	1.14182	2.09602	1.49652	0
	Gro_DOG_0027	GROS_g01381	2	1	1	19	Pre+Early_inclusive	-1.2119	-1.05143	-0.75879	-0.71987	0.865092	1.18519	1.08199	0.609717	YES
	Gro_DOG_0028	GROS_g02024	2	1	1	18	Pre+Early_inclusive	-0.56189	-0.61775	0.442665	0.478622	-0.77821	-0.24362	1.07977	0.200415	YES
	Gro_DOG_0029	GROS_g11123	2	1	1	18	Pre+Early_inclusive	-0.77414	-0.79552	-0.63279	-0.36176	0.104179	0.342966	0.909884	1.20717	YES
	Gro_DOG_0030	GROS_g02037	2	1	1	18	Pre+Early_inclusive	-0.66191	-0.5504	0.292287	0.224223	-0.36074	-0.30939	0.695643	0.670288	YES
	Gro_DOG_0031	GROS_g00820	2	1	1	16	Pre+Early_strict	-0.84747	-0.56817	-0.21535	-0.59379	0.492605	-0.52463	0.761264	1.49553	YES
	Gro_DOG_0032	GROS_g03183	4	1	1	14	Pre+Early_strict	-1.01047	-1.0639	-1.03694	-0.97165	0.830227	1.91553	0.613317	0.723875	YES
	Gro_DOG_0033	GROS_g04911	2	1	1	14	Pre+Early_strict	-1.02097	-1.18017	-1.57136	-1.66079	2.14376	2.3329	1.05121	-0.09459	YES
	Gro_DOG_0034	GROS_g13132	2	1	1	14	Pre+Early_strict	-0.86781	-0.5385	-0.88019	-0.94376	1.63251	1.4217	0.119807	0.056242	YES
	Gro_DOG_0035	GROS_g14125	9	1	1	25	Pre_inclusive	1.13234	1.7609	-0.43703	-1.95898	2.77902	4.12747	-3.9373	-3.46641	0
	Gro_DOG_0036	GROS_g13794	8	1	1	25	Pre_inclusive	0.765714	1.44363	-1.27339	-1.6519	2.72991	1.45563	-1.49578	-1.97383	YES
	Gro_DOG_0037	GROS_g14299	7	1	1	8	Pre_inclusive	0.868293	0.916051	0.216524	-0.745	1.61344	2.66807	-2.80225	-2.73513	0
	Gro_DOG_0038	GROS_g12598	6	1	1	25	Pre_inclusive	0.450531	0.109086	-1.15705	-0.69762	1.7548	3.15677	-1.89609	-1.72041	YES
	Gro_DOG_0039	GROS_g13122	5	1	1	25	Pre_inclusive	0.722842	1.34469	-1.30182	-2.12271	3.12232	2.43794	-1.98988	-2.21338	YES
	Gro_DOG_0040	GROS_g05328	5	1	1	25	Pre_inclusive	-0.77948	0.429195	-1.28997	-1.33139	1.22529	2.43023	-0.02353	-0.66034	YES
	Gro_DOG_0041	GROS_g07745	4	1	1	8	Pre_inclusive	0.107725	0.230457	0.655886	0.678029	2.87281	1.95525	-2.99483	-3.50532	YES
	Gro_DOG_0042	GROS_g04366	4	1	1	11	Pre_inclusive	-1.42544	-1.37921	1.743	0.367466	3.41871	4.26464	-3.52977	-3.45939	0
	Gro_DOG_0043	GROS_g09987	4	1	1	8	Pre_inclusive	0.942716	1.45717	-0.02732	0.198918	2.11102	2.02041	-3.45551	-3.2474	YES
	Gro_DOG_0044	GROS_g00453	3	1	1	11	Pre_inclusive	-0.29151	-0.48055	0.094767	0.065423	0.343204	0.670015	-0.34304	-0.05831	YES
	Gro_DOG_0045	GROS_g10007	3	1	1	25	Pre_inclusive	-0.00617	0.888633	-0.70354	-2.22485	2.31085	3.03315	-1.569	-1.72908	YES
	Gro_DOG_0046	GROS_g10242	3	1	1	8	Pre_inclusive	0.853451	0.013675	0.182966	0.705315	1.79036	1.74203	-2.58994	-2.69786	YES
	Gro_DOG_0047	GROS_g08675	3	1	1	8	Pre_inclusive	0.139681	0.718532	0.099069	0.682255	2.2725	2.38708	-3.16475	-3.13437	YES
	Gro_DOG_0048	GROS_g08139	3	1	1	15	Pre_inclusive	-1.46701	-1.1856	-1.40191	-1.76146	1.9115	2.17951	1.06713	0.657829	0
	Gro_DOG_0049	GROS_g09492	3	1	1	11	Pre_inclusive	-0.10489	-0.27766	2.18874	0.926013	1.27201	1.0946	-2.52879	-2.57002	YES
	Gro_DOG_0050	GROS_g02099	3	1	1	11	Pre_inclusive	-0.65624	-0.63175	1.14404	1.09645	0.45314	0.748257	-1.15957	-0.99432	YES
	Gro_DOG_0051	GROS_g14306	3	1	1	25	Pre_inclusive	1.24579	0.740216	-0.66242	-0.72296	1.04258	0.702348	-1.17982	-1.16574	0
	Gro_DOG_0052	GROS_g11582	2	1	1	11	Pre_inclusive	-0.33752	-0.41271	0.815188	0.477668	1.08692	0.799596	-1.26502	-1.16412	YES
	Gro_DOG_0053	GROS_g12709	2	1	1	8	Pre_inclusive	0.050749	0.743742	1.91193	0.433533	4.40068	4.30142	-5.92102	-5.92102	0
	Gro_DOG_0054	GROS_g12534	2	1	1	8	Pre_inclusive	0.432657	0.365459	0.599232	0.042293	2.3154	2.42351	-3.14282	-3.03574	YES
	Gro_DOG_0055	GROS_g01956	2	1	1	11	Pre_inclusive	-0.83517	-0.21482	0.64215	0.379928	0.64215	1.03621	-0.88701	-0.76344	0
	Gro_DOG_0056	GROS_g06958	2	1	1	11	Pre_inclusive	-0.61797	-1.22181	0.656279	0.389517	1.50039	1.25872	-1.24916	-0.71596	YES
	Gro_DOG_0057	GROS_g04735	2	1	1	11	Pre_inclusive	-0.94102	-0.32944	0.331256	0.267851	2.19715	0.831709	-1.52996	-0.82755	YES
	Gro_DOG_0058	GROS_g14182	2	1	1	11	Pre_inclusive	0.027685	0.071853	0.371866	-0.12183	0.72063	0.435228	-0.8233	-0.68213	YES
	Gro_DOG_0059	GROS_g02773	2	1	1	11	Pre_inclusive	-1.34734	-1.0706	0.426027	0.047701	0.736007	0.466359	0.313954	0.427885	YES
	Gro_DOG_0060	GROS_g01486	2	1	1	8	Pre_inclusive	0.259308	0.354618	0.409459	0.909076	2.36457	2.28124	-3.65717	-2.9211	YES
	Gro_DOG_0061	GROS_g10585	2	1	1	8	Pre_inclusive	0.892646	1.5219	0.828235	1.03267	4.01191	4.09814	-6.56497	-5.82053	0
	Gro_DOG_0062	GROS_g08876	2	1	1	25	Pre_inclusive	0.853624	2.04971	-0.89847	-2.52428	3.35749	4.32323	-3.51141	-3.6499	0
	Gro_DOG_0063	GROS_g02899	2	1	1	11	Pre_inclusive	0.042475	0.346091	0.617293	0.306953	0.660276	0.625993	-1.44209	-1.15699	YES
	Gro_DOG_0064	GROS_g08879	2	1	1	25	Pre_inclusive	0.853846	2.03147	-1.21391	-2.80736	3.79115	4.57521	-3.33922	-3.89118	0
	Gro_DOG_0065	GROS_g02520	2	1	1	11	Pre_inclusive	-0.22607	-0.0385	-0.40394	0.309897	0.967606	1.12746	-1.02521	-0.71124	YES
	Gro_DOG_0066	GROS_g07341	2	1	1	25	Pre_inclusive	-1.05483	0.469782	-0.47795	-1.58445	1.0255	2.89337	-1.12079	-0.15063	0
	Gro_DOG_0067	GROS_g08471	2	1	1	8	Pre_inclusive	0.629485	0.707483	0.629821	0.776405	2.03388	2.2258	-3.42714	-3.57573	YES
	Gro_DOG_0068	GROS_g05354	2	1	1	25	Pre_inclusive	0.64818	1.75113	-0.62036	-2.32271	3.56332	4.50434	-3.64568	-3.87821	0
	Gro_DOG_0069	GROS_g05357	2	1	1	11	Pre_inclusive	-0.67343	-0.57786	0.170164	0.073379	0.073379	1.42214	-0.1559	-0.33188	YES
	Gro_DOG_0070	GROS_g05352	2	1	1	25	Pre_inclusive	0.704266	1.81054	-0.62377	-2.296	3.35381	4.42934	-3.46363	-3.91456	0
	Gro_DOG_0071	GROS_g07559	2	1	1	25	Pre_inclusive	1.04395	0.804002	0.239504	-0.52942	-0.61256	0.659612	-0.85135	-0.75374	YES
	Gro_DOG_0072	GROS_g10366	2	1	1	8	Pre_inclusive	1.24777	1.09584	0.65582	1.04062	1.01383	0.705359	-2.8857	-2.87353	YES
	Gro_DOG_0073	GROS_g10784	2	1	1	8	Pre_inclusive	1.45287	1.11884	0.550777	-0.47493	1.80028	2.74691	-3.77929	-3.41546	YES
	Gro_DOG_0074	GROS_g04825	2	1	1	25	Pre_inclusive	1.22203	1.17466	-0.39832	-0.4556	1.81944	1.18955	-1.89775	-2.65401	YES
	Gro_DOG_0075	GROS_g07398	2	1	1	8	Pre_inclusive	1.44145	1.08041	0.46834	0.277619	2.16207	2.22919	-3.84058	-3.81849	YES
	Gro_DOG_0076	GROS_g02004	2	1	1	8	Pre_inclusive	-0.18191	-0.34566	0.592339	0.405114	1.90955	1.08705	-1.74232	-1.72417	YES
	Gro_DOG_0077	GROS_g00017	2	1	1	25	Pre_inclusive	0.62291	0.898348	-0.29022	-0.76038	1.34465	2.5644	-1.89755	-2.48215	0
	Gro_DOG_0078	GROS_g08683	2	1	1	8	Pre_inclusive	0.736098	0.940212	0.824384	0.839758	1.54022	1.99482	-3.75602	-3.11946	YES
	Gro_DOG_0079	GROS_g08534	2	1	1	8	Pre_inclusive	0.788233	1.36409	0.28609	0.784647	1.24545	1.28558	-2.7364	-3.01769	YES
	Gro_DOG_0080	GROS_g01364	2	1	1	8	Pre_inclusive	0.505343	0.018104	0.272179	0.08156	1.35881	1.75083	-2.27313	-1.7137	YES
	Gro_DOG_0081	GROS_g04780	2	1	1	8	Pre_inclusive	1.10972	0.858577	0.586008	0.322105	1.88587	2.24447	-4.01789	-2.98886	YES
	Gro_DOG_0082	GROS_g14179	14	1	1	13	Pre_strict	-1.0523	-0.83299	-0.88957	-1.40415	2.41883	3.82705	-0.94847	-1.11839	0
	Gro_DOG_0083	GROS_g14158	12	1	1	13	Pre_strict	-1.25915	-0.35741	-0.95895	-2.17441	3.13047	4.47563	-1.45694	-1.39923	0
	Gro_DOG_0084	GROS_g14178	11	1	1	13	Pre_strict	-0.28104	-0.04213	0.45182	-0.78297	1.85065	3.12134	-2.0793	-2.23837	0
	Gro_DOG_0085	GROS_g14234	9	1	1	13	Pre_strict	0.607867	0.539139	-0.02255	-2.06065	3.69017	4.33948	-3.75096	-3.3425	0
	Gro_DOG_0086	GROS_g14157	8	1	1	13	Pre_strict	-1.33925	-0.2579	-0.5537	-1.8391	2.26288	3.92141	-1.23177	-0.96258	0
	Gro_DOG_0087	GROS_g14128	8	1	1	13	Pre_strict	-0.08825	0.26185	-0.77039	-1.30726	1.69569	2.97268	-1.22677	-1.53756	0
	Gro_DOG_0088	GROS_g14130	8	1	1	13	Pre_strict	0.544189	0.594735	-0.2053	-1.3499	1.60037	2.65119	-1.93052	-1.90476	0
	Gro_DOG_0089	GROS_g14228	7	1	1	13	Pre_strict	-1.16526	-0.47721	0.608498	-1.83057	3.70524	5.18582	-3.01326	-3.01326	YES
	Gro_DOG_0090	GROS_g14180	7	1	1	13	Pre_strict	-0.72154	-0.69985	-0.8352	-1.12208	1.35041	2.85153	-0.50855	-0.31472	0
	Gro_DOG_0091	GROS_g14236	6	1	1	13	Pre_strict	0.55724	0.661868	-0.18251	-1.98523	2.91517	3.5836	-2.8171	-2.73304	0
	Gro_DOG_0092	GROS_g14255	6	1	1	13	Pre_strict	-0.60519	0.390108	-0.85047	-1.86728	3.47563	3.21287	-1.99692	-1.75876	0
	Gro_DOG_0093	GROS_g01697	6	1	1	13	Pre_strict	-0.18727	-0.2334	-0.25438	-0.70329	1.56275	2.78472	-1.55273	-1.4164	YES
	Gro_DOG_0094	GROS_g14226	6	1	1	13	Pre_strict	-0.68256	0.393997	-0.9816	-2.21384	4.22854	4.7047	-2.75981	-2.68942	YES
	Gro_DOG_0095	GROS_g14168	5	1	1	13	Pre_strict	-0.1403	0.294703	-0.06442	-0.63633	2.18414	2.96158	-2.31653	-2.28284	0
	Gro_DOG_0096	GROS_g10006	5	1	1	13	Pre_strict	-0.61798	0.358359	-0.62111	-2.25715	2.96019	3.58121	-1.71171	-1.69181	YES
	Gro_DOG_0097	GROS_g14194	5	1	1	13	Pre_strict	-0.03264	-0.03264	0.067497	-1.00584	1.53873	2.52118	-1.54721	-1.50908	0
	Gro_DOG_0098	GROS_g06312	5	1	1	13	Pre_strict	0.00779	-0.01972	-0.08868	-0.0558	2.65689	2.13423	-2.35887	-2.27583	YES
	Gro_DOG_0099	GROS_g08795	5	1	1	13	Pre_strict	-1.47464	-1.30471	-0.16659	-1.90511	2.47881	3.99851	-0.5657	-1.06056	YES
	Gro_DOG_0100	GROS_g01718	5	1	1	13	Pre_strict	-1.45213	-0.89573	0.467907	-2.08016	3.28654	4.87348	-2.02021	-2.17969	0
	Gro_DOG_0101	GROS_g07343	5	1	1	13	Pre_strict	0.173859	0.378397	0.223166	-1.16973	1.79188	2.83594	-2.07586	-2.15766	YES
	Gro_DOG_0102	GROS_g04707	5	1	1	13	Pre_strict	-0.44574	0.767878	0.85149	-0.71293	3.3434	4.34742	-4.16896	-3.98255	YES
	Gro_DOG_0103	GROS_g09750	4	1	1	13	Pre_strict	-1.6198	-0.38088	0.768078	-2.34518	4.19749	4.84091	-2.90157	-2.55905	YES
	Gro_DOG_0104	GROS_g04021	4	1	1	13	Pre_strict	0.461053	-0.43203	-0.1249	-0.69359	1.76383	3.19822	-1.90719	-2.26538	YES
	Gro_DOG_0105	GROS_g13015	4	1	1	13	Pre_strict	-0.9345	-0.9345	-0.83892	-1.07993	1.30822	3.27068	0.094849	-0.88592	YES
	Gro_DOG_0106	GROS_g06229	4	1	1	13	Pre_strict	-0.46122	-0.54695	-0.74212	-1.02826	1.18618	2.48219	-0.2168	-0.67302	YES
	Gro_DOG_0107	GROS_g13611	4	1	1	13	Pre_strict	-0.40685	0.477357	-0.2961	-0.75198	1.51632	1.75795	-1.19325	-1.10345	YES
	Gro_DOG_0108	GROS_g02039	4	1	1	13	Pre_strict	-0.33371	0.089296	0.187241	-0.8072	1.19002	2.51251	-1.17852	-1.65964	YES
	Gro_DOG_0109	GROS_g01696	4	1	1	13	Pre_strict	-1.87386	-1.36797	0.273448	-1.87386	3.09791	4.69918	-1.15139	-1.80347	YES
	Gro_DOG_0110	GROS_g09592	4	1	1	13	Pre_strict	-1.453	-1.32867	-0.40336	-1.41035	3.17694	4.32442	-1.453	-1.453	YES
	Gro_DOG_0111	GROS_g05682	4	1	1	13	Pre_strict	-1.40935	-1.22953	-0.72969	-1.46135	2.28715	3.733	-0.51529	-0.67494	0
	Gro_DOG_0112	GROS_g04912	4	1	1	13	Pre_strict	-1.21573	-0.18411	0.435615	-1.20776	2.58704	4.01909	-1.62944	-2.8047	YES
	Gro_DOG_0113	GROS_g08984	4	1	1	13	Pre_strict	-1.23679	-0.08843	-0.22593	-1.86979	0.966262	2.99072	-0.26616	-0.26988	YES
	Gro_DOG_0114	GROS_g14220	4	1	1	13	Pre_strict	-0.76837	-0.78534	0.008533	-1.57889	3.16637	4.32479	-2.02635	-2.34073	0
	Gro_DOG_0115	GROS_g09634	4	1	1	13	Pre_strict	-2.22581	-0.65782	0.015442	-2.27734	4.08261	5.32	-1.89883	-2.35826	YES
	Gro_DOG_0116	GROS_g01949	4	1	1	13	Pre_strict	0.342877	0.152587	0.546288	-0.2509	1.77299	3.19299	-2.92692	-2.82992	YES
	Gro_DOG_0117	GROS_g10646	3	1	1	13	Pre_strict	-0.92297	0.488459	-0.92297	-0.09109	1.64992	1.04051	-0.3189	-0.92297	YES
	Gro_DOG_0118	GROS_g11008	3	1	1	13	Pre_strict	-0.54714	-0.60372	-0.24757	-0.47939	1.35976	1.42485	-0.47939	-0.4274	0
	Gro_DOG_0119	GROS_g12421	3	1	1	13	Pre_strict	-0.58259	-0.45814	-0.31092	-1.28954	1.87566	3.10882	-1.01068	-1.33261	YES
	Gro_DOG_0120	GROS_g13767	3	1	1	13	Pre_strict	0.253486	-0.04884	-0.3101	-0.50275	0.767342	1.26421	-0.75371	-0.66964	YES
	Gro_DOG_0121	GROS_g04682	3	1	1	13	Pre_strict	-0.99825	-0.88722	-1.00468	-1.85784	1.93951	2.83812	-0.17179	0.142161	YES
	Gro_DOG_0122	GROS_g11109	3	1	1	13	Pre_strict	-0.06345	0.937993	-0.60585	-1.9553	2.95941	3.34021	-2.38826	-2.22476	YES
	Gro_DOG_0123	GROS_g11949	3	1	1	13	Pre_strict	-0.99014	-0.579	-0.02966	-0.80042	2.2047	3.14249	-1.55573	-1.39223	YES
	Gro_DOG_0124	GROS_g13458	3	1	1	13	Pre_strict	-2.62332	1.16882	-0.34233	-2.76083	4.38516	4.43567	-1.53527	-2.72791	YES
	Gro_DOG_0125	GROS_g12923	3	1	1	13	Pre_strict	-0.86711	-0.176	-0.42612	-1.60946	2.50238	3.87729	-1.65049	-1.65049	0
	Gro_DOG_0126	GROS_g09538	3	1	1	13	Pre_strict	-0.85107	-0.52914	0.002087	-0.95978	1.29013	3.03078	-0.98509	-0.99791	YES
	Gro_DOG_0127	GROS_g14227	3	1	1	13	Pre_strict	-0.87161	-0.64857	0.388004	-1.58004	3.37823	4.40618	-2.5361	-2.5361	YES
	Gro_DOG_0128	GROS_g07338	3	1	1	13	Pre_strict	-1.00437	-0.87578	-0.58323	-1.06683	1.63851	3.21168	-0.93281	-0.38716	0
	Gro_DOG_0129	GROS_g07829	3	1	1	13	Pre_strict	-2.26164	-0.41364	-0.62937	-2.04751	2.70784	3.81625	-0.60628	-0.56564	YES
	Gro_DOG_0130	GROS_g04677	3	1	1	13	Pre_strict	0.334731	0.804841	1.29009	0.156712	3.10783	4.37209	-4.93206	-5.13424	0
	Gro_DOG_0131	GROS_g10474	3	1	1	13	Pre_strict	1.37325	2.08057	0.781641	-1.87198	3.80186	3.24748	-4.9357	-4.47712	YES
	Gro_DOG_0132	GROS_g03089	2	1	1	13	Pre_strict	-0.54172	-0.25715	0.48515	0.180256	3.20117	3.07067	-3.5526	-2.58577	YES
	Gro_DOG_0133	GROS_g12744	2	1	1	13	Pre_strict	-0.52782	-0.14931	-0.47719	-0.88892	1.33442	2.65124	-1.01324	-0.92918	YES
	Gro_DOG_0134	GROS_g01809	2	1	1	13	Pre_strict	-0.81839	-0.74719	-0.76984	-1.69501	1.44258	3.21043	-0.26673	-0.35584	YES
	Gro_DOG_0135	GROS_g03471	2	1	1	13	Pre_strict	-1.22541	-0.83976	-0.37226	-1.53575	2.64853	4.39616	-1.53575	-1.53575	YES
	Gro_DOG_0136	GROS_g13647	2	1	1	13	Pre_strict	-0.8093	0.087047	-1.06749	-1.8093	2.89301	4.76997	-2.06026	-2.00368	0
	Gro_DOG_0137	GROS_g13240	2	1	1	13	Pre_strict	-0.54062	-0.04182	-0.61297	-1.28282	1.93863	2.88856	-1.05296	-1.296	YES
	Gro_DOG_0138	GROS_g13195	2	1	1	13	Pre_strict	-0.4948	-0.71078	-1.35519	-2.14688	3.72628	5.23108	-2.39784	-1.85187	0
	Gro_DOG_0139	GROS_g13196	2	1	1	13	Pre_strict	-0.46672	-0.50014	-1.50014	-1.85629	2.65531	4.65468	-1.28097	-1.70573	0
	Gro_DOG_0140	GROS_g12789	2	1	1	13	Pre_strict	-0.76729	-0.24728	-0.45082	-0.82279	1.09725	2.54508	-0.60039	-0.75375	YES
	Gro_DOG_0141	GROS_g14251	2	1	1	13	Pre_strict	-0.68648	-0.33667	-0.65171	-1.30256	2.03145	3.60882	-1.40017	-1.26267	YES
	Gro_DOG_0142	GROS_g12650	2	1	1	13	Pre_strict	-1.70412	-1.39133	-0.15136	-0.18218	3.62475	2.38033	-1.65731	-0.91877	YES
	Gro_DOG_0143	GROS_g11120	2	1	1	13	Pre_strict	-2.14443	-1.87741	0.327461	-1.28254	4.20902	4.73735	-2.25642	-1.71303	YES
	Gro_DOG_0144	GROS_g09510	2	1	1	13	Pre_strict	-0.36745	-0.23706	-0.51801	-0.83095	1.82682	2.5669	-1.26705	-1.17319	YES
	Gro_DOG_0145	GROS_g00297	2	1	1	13	Pre_strict	0.009098	0.612589	0.177572	0.533119	2.4846	1.87168	-2.91169	-2.77697	YES
	Gro_DOG_0146	GROS_g06773	2	1	1	13	Pre_strict	-1.32805	-0.889	0.579489	-1.49193	2.52693	4.35271	-1.90336	-1.84678	YES
	Gro_DOG_0147	GROS_g13004	2	1	1	13	Pre_strict	-0.8842	0.122719	-0.58464	-0.94078	0.99656	3.17192	-0.94078	-0.94078	YES
	Gro_DOG_0148	GROS_g08335	2	1	1	13	Pre_strict	-0.8626	-0.85438	-0.92149	-0.50003	3.34841	3.04594	-1.66996	-1.58589	YES
	Gro_DOG_0149	GROS_g05985	2	1	1	13	Pre_strict	-1.24817	-0.39581	-0.70305	-2.37115	2.87742	4.44935	-1.4209	-1.1877	YES
	Gro_DOG_0150	GROS_g08190	2	1	1	13	Pre_strict	-0.75974	-0.1918	0.816918	0.851286	2.64666	3.08999	-3.13113	-3.32218	0
	Gro_DOG_0151	GROS_g08317	2	1	1	13	Pre_strict	0.22975	0.74619	-0.51007	-2.38543	3.13236	4.03954	-2.08791	-3.16444	YES
	Gro_DOG_0152	GROS_g08318	2	1	1	13	Pre_strict	-0.26521	0.528152	-0.10349	-2.08405	2.90715	4.32835	-2.2163	-3.09462	YES
	Gro_DOG_0153	GROS_g11446	2	1	1	13	Pre_strict	-1.00226	-0.40187	-0.364	-1.16204	1.8249	3.73048	-1.3126	-1.3126	YES
	Gro_DOG_0154	GROS_g08045	2	1	1	13	Pre_strict	0.236342	-0.4624	-0.02279	-0.62309	1.30092	1.71134	-0.9481	-1.19222	YES
	Gro_DOG_0155	GROS_g07146	2	1	1	13	Pre_strict	-1.50731	-0.59775	0.200133	-1.7407	3.04034	4.30148	-1.56317	-2.13302	YES
	Gro_DOG_0156	GROS_g13538	2	1	1	13	Pre_strict	-0.45899	-0.2366	-0.26498	-0.72203	0.706065	1.82977	-0.41593	-0.4373	YES
	Gro_DOG_0157	GROS_g05379	2	1	1	13	Pre_strict	-0.70492	-0.41952	-0.37401	-0.92356	1.5239	2.89592	-1.06107	-0.93674	YES
	Gro_DOG_0158	GROS_g08678	2	1	1	13	Pre_strict	-0.59421	-0.97707	-0.96299	-2.00563	2.7841	4.95807	-1.45967	-1.7426	0
	Gro_DOG_0159	GROS_g04479	2	1	1	13	Pre_strict	-0.96767	-0.69791	-0.01565	-0.64305	1.11423	2.73277	-0.72046	-0.80225	YES
	Gro_DOG_0160	GROS_g09162	2	1	1	13	Pre_strict	-0.6765	0.050046	-0.13723	-0.60562	1.04691	2.28804	-1.04056	-0.92508	YES
	Gro_DOG_0161	GROS_g08178	2	1	1	13	Pre_strict	-0.83184	-0.56881	-0.83184	-0.69434	2.11489	2.23683	-0.83184	-0.59305	YES
	Gro_DOG_0162	GROS_g12861	2	1	1	13	Pre_strict	-1.26782	-0.87825	-0.17021	-1.18376	2.27815	3.60698	-1.26782	-1.11726	YES
	Gro_DOG_0163	GROS_g09435	2	1	1	13	Pre_strict	-0.62486	-0.22517	-0.51795	-0.52829	2.10431	1.59713	-0.87905	-0.92613	YES
	Gro_DOG_0164	GROS_g02361	2	1	1	13	Pre_strict	-1.2692	-0.7177	-1.14494	-1.74398	1.50171	2.98714	0.261314	0.125659	YES
	Gro_DOG_0165	GROS_g06771	2	1	1	13	Pre_strict	-0.68317	-0.66936	-0.60225	-0.73975	1.47748	1.87378	-0.31752	-0.33921	YES
	Gro_DOG_0166	GROS_g11787	2	1	1	13	Pre_strict	-0.1809	0.400079	-0.34488	-1.25847	1.05336	1.98149	-1.04811	-0.60258	YES
	Gro_DOG_0167	GROS_g14123	2	1	1	13	Pre_strict	-1.09984	-1.00996	-0.50803	-1.54263	3.0499	4.2107	-1.58527	-1.51488	0
	Gro_DOG_0168	GROS_g08642	2	1	1	13	Pre_strict	-0.41806	-0.26516	-0.22541	-0.7717	0.656165	2.05515	-0.68289	-0.3481	YES
	Gro_DOG_0169	GROS_g09112	2	1	1	13	Pre_strict	-1.28388	-0.03516	0.369793	-1.97306	2.98896	4.90167	-2.80493	-2.16339	YES
	Gro_DOG_0170	GROS_g14222	2	1	1	13	Pre_strict	-1.7726	-1.43936	0.148606	-1.66326	3.76863	5.1502	-2.11743	-2.07479	YES
	Gro_DOG_0171	GROS_g11291	2	1	1	13	Pre_strict	-0.76979	-0.79728	-1.08268	-1.16381	2.53111	2.17824	-1.11689	0.221103	YES
	Gro_DOG_0172	GROS_g07493	2	1	1	13	Pre_strict	-0.87751	-0.81505	0.009668	-0.61023	1.58308	2.56675	-1.05384	-0.80287	YES
	Gro_DOG_0173	GROS_g14134	2	1	1	13	Pre_strict	-0.07557	0.329449	-0.62686	-2.49217	3.32701	4.92575	-2.69381	-2.69381	YES
	Gro_DOG_0174	GROS_g10599	4	1	1	21	Early_inclusive	0.129911	0.990748	-1.1546	-0.51676	-1.53542	-0.97573	1.64697	1.41489	YES
	Gro_DOG_0175	GROS_g08634	2	1	1	21	Early_inclusive	1.1886	-0.31083	-1.62697	-1.46348	-1.62697	-1.14155	2.85329	2.12791	0
	Gro_DOG_0176	GROS_g14309	2	1	1	21	Early_inclusive	0.075857	0.476955	-1.73706	-1.55419	-1.69858	-0.54279	2.81171	2.1681	0
	Gro_DOG_0177	GROS_g12685	2	1	1	21	Early_inclusive	-1.1416	0.233799	-1.23539	-0.95275	-0.24619	-0.26256	1.9189	1.68579	YES
	Gro_DOG_0178	GROS_g08028	2	1	1	21	Early_inclusive	-0.87001	0.518157	-1.28182	-0.82239	-0.39569	0.040109	1.35584	1.45579	YES
	Gro_DOG_0179	GROS_g09513	2	1	1	21	Early_inclusive	1.46294	-0.0896	-1.1034	-0.97095	-0.88498	-1.00943	1.36859	1.22683	0
	Gro_DOG_0180	GROS_g08169	2	1	1	21	Early_inclusive	1.15218	1.41935	-1.22899	-0.3506	-1.45282	-1.44277	0.992785	0.910868	0
	Gro_DOG_0181	GROS_g07444	4	1	1	20	Early_strict	-1.52565	-1.52565	-1.52565	-1.52565	-1.52565	-1.52565	5.64527	3.50865	YES
	Gro_DOG_0182	GROS_g11812	4	1	1	20	Early_strict	-1.168	-1.168	-0.84607	-1.168	-1.168	-0.75658	3.56589	2.70876	0
	Gro_DOG_0183	GROS_g11776	4	1	1	20	Early_strict	-0.34654	-1.41895	-0.97503	-1.40838	-0.32154	-1.50642	3.2031	2.77378	0
	Gro_DOG_0184	GROS_g01784	4	1	1	20	Early_strict	-0.32998	0.024936	-0.80173	-0.74829	-0.78819	-0.68416	1.87123	1.45619	0
	Gro_DOG_0185	GROS_g12549	3	1	1	20	Early_strict	-0.74392	-0.15463	-0.89448	-0.4194	0.344304	-0.56106	1.33818	1.09102	YES
	Gro_DOG_0186	GROS_g04939	3	1	1	20	Early_strict	-0.80272	-0.80272	-0.80272	-0.80272	-0.80272	-0.80272	2.70445	2.11185	0
	Gro_DOG_0187	GROS_g09671	3	1	1	20	Early_strict	-0.82632	-1.00243	-1.22616	-1.47437	0.250936	0.332191	1.75452	2.19164	YES
	Gro_DOG_0188	GROS_g13503	3	1	1	20	Early_strict	-1.21937	-1.05247	-1.30343	-1.13993	-1.30343	-1.07692	3.91613	3.17942	0
	Gro_DOG_0189	GROS_g07872	3	1	1	20	Early_strict	-1.00334	-1.00334	-1.00334	-1.00334	-0.58111	-1.00334	2.95271	2.64512	0
	Gro_DOG_0190	GROS_g12422	3	1	1	20	Early_strict	-1.232	-1.232	-1.19485	-1.28308	-1.00068	-1.1233	3.89548	3.17043	0
	Gro_DOG_0191	GROS_g07372	3	1	1	20	Early_strict	-0.27809	-0.44352	-0.54113	-0.54113	-0.54113	-0.327	1.42235	1.24964	0
	Gro_DOG_0192	GROS_g05612	3	1	1	20	Early_strict	-0.42727	-0.65553	-0.67629	-0.42727	-0.68679	-0.75139	2.00635	1.61819	YES
	Gro_DOG_0193	GROS_g01105	2	1	1	20	Early_strict	-0.71241	-0.81002	-0.81002	-0.76738	-0.81002	-0.64652	1.71103	2.84533	YES
	Gro_DOG_0194	GROS_g11227	2	1	1	20	Early_strict	-0.4528	-0.70376	-0.70376	-0.66112	-0.5532	-0.70376	2.56378	1.21463	YES
	Gro_DOG_0195	GROS_g06560	2	1	1	20	Early_strict	-0.3888	-0.18674	-0.47788	-0.37096	-1.00466	-0.90316	1.4974	1.83479	YES
	Gro_DOG_0196	GROS_g10365	2	1	1	20	Early_strict	-1.5558	-1.5558	-1.5558	-1.5558	-1.5558	-1.5558	5.77332	3.56148	YES
	Gro_DOG_0197	GROS_g12890	2	1	1	20	Early_strict	-1.21255	-1.09603	-1.18583	-1.28159	-1.23977	-1.23977	3.42861	3.82693	YES
	Gro_DOG_0198	GROS_g00345	2	1	1	20	Early_strict	-0.36224	-0.95465	-1.62825	-1.66447	-1.55843	-1.40756	4.20757	3.36802	YES
	Gro_DOG_0199	GROS_g07013	2	1	1	20	Early_strict	-1.52259	-1.59298	-1.59298	-1.49537	-1.59298	-1.59298	4.99439	4.39548	YES
	Gro_DOG_0200	GROS_g04903	2	1	1	20	Early_strict	-0.47024	0.140903	-0.92276	-0.79813	0.236281	-0.56019	1.77852	0.595609	YES
	Gro_DOG_0201	GROS_g03615	2	1	1	20	Early_strict	-1.46152	-1.54244	-1.54244	-1.57045	-1.33599	-1.03342	4.45126	4.03499	YES
	Gro_DOG_0202	GROS_g02427	2	1	1	20	Early_strict	-0.48529	-0.48529	-0.48529	-0.48529	-0.4149	-0.4149	1.33028	1.4407	YES
	Gro_DOG_0203	GROS_g11017	2	1	1	20	Early_strict	-1.72533	-1.72533	-1.72533	-1.72533	-1.72533	-1.72533	6.22584	4.12617	YES
	Gro_DOG_0204	GROS_g01046	2	1	1	20	Early_strict	-0.49228	-0.09586	-0.40845	-0.43191	-0.28583	-0.48	0.96827	1.22607	YES
	Gro_DOG_0205	GROS_g01995	2	1	1	20	Early_strict	-1.54674	-1.18564	-0.22216	-0.6783	-1.18564	-0.76803	3.05358	2.53292	YES
	Gro_DOG_0206	GROS_g05366	2	1	1	20	Early_strict	-2.2462	-1.8922	-1.19794	-1.58639	-0.29615	-0.7312	4.77718	3.1729	YES
	Gro_DOG_0207	GROS_g10477	2	1	1	20	Early_strict	-0.55846	0.111751	-0.63576	-0.52131	-0.47321	-0.27467	1.11175	1.23991	YES
	Gro_DOG_0208	GROS_g12570	2	1	1	20	Early_strict	0.261849	-0.53509	-1.02467	-0.95359	-0.92611	-0.77139	2.18202	1.76698	0
	Gro_DOG_0209	GROS_g08990	2	1	1	20	Early_strict	-0.40109	-0.40109	-0.35845	-0.40109	-0.29006	-0.27676	1.20772	0.920835	0
	Gro_DOG_0210	GROS_g06322	2	1	1	20	Early_strict	-1.53577	-1.53577	-1.37227	-1.53577	-0.55027	-0.5072	3.90949	3.12757	0
	Gro_DOG_0211	GROS_g05526	2	1	1	20	Early_strict	-1.00068	-1.16418	-0.97515	-0.93767	-0.22307	-0.47712	2.45406	2.32382	YES
	Gro_DOG_0212	GROS_g10725	2	1	1	20	Early_strict	-1.02812	-1.07621	-1.315	-1.315	-1.315	-1.19067	3.75281	3.48719	0
	Gro_DOG_0213	GROS_g05089	2	1	1	20	Early_strict	-0.6417	-0.45933	-1.06701	-0.72597	-0.96107	-1.09475	1.94155	3.00828	YES
	Gro_DOG_0214	GROS_g10726	2	1	1	20	Early_strict	-1.08607	-1.09925	-1.22358	-1.22358	-1.22358	-0.94857	3.56615	3.23848	0
	Gro_DOG_0215	GROS_g07755	2	1	1	20	Early_strict	-0.46402	-0.4275	-0.25117	-0.2196	-0.37091	-0.22586	1.23926	0.71981	0
	Gro_DOG_0216	GROS_g11590	2	1	1	20	Early_strict	-0.83881	-0.83881	-0.83881	-0.52847	-0.83881	-0.83881	2.21082	2.51169	YES
	Gro_DOG_0217	GROS_g02714	2	1	1	20	Early_strict	-1.69374	-1.66573	-1.57175	-1.59799	-1.52068	-1.50819	5.51274	4.04534	YES
	Gro_DOG_0218	GROS_g12772	2	1	1	20	Early_strict	-2.18252	-2.25091	-1.89302	-2.22317	-2.29356	-2.13006	7.07154	5.90169	YES
	Gro_DOG_0219	GROS_g10278	2	1	1	20	Early_strict	-0.43325	-0.13919	-0.23435	-0.38393	-0.63489	-0.63489	1.77925	0.681257	YES
	Gro_DOG_0220	GROS_g06238	2	1	1	20	Early_strict	-0.98554	-0.98554	-0.9165	-0.88978	-0.9165	-0.70377	3.38848	2.00915	YES
	Gro_DOG_0221	GROS_g06830	2	1	1	20	Early_strict	-1.16001	-1.11899	-1.17395	-1.20224	-0.97781	-1.14621	3.29815	3.48106	YES
	Gro_DOG_0222	GROS_g02394	2	1	1	20	Early_strict	-1.35931	-1.02114	-0.72968	-1.06486	-0.5098	0.849409	2.09765	1.73773	0
