# Supplementary material for: The genome of the yellow potato cyst nematode, Globodera rostochiensis, reveals insights into the basis of parasitism and virulence
Source: Genome Biol. 2016 Jun 10;17:124. doi: 10.1186/s13059-016-0985-1 (PMC4901422; doi:10.1186/s13059-016-0985-1)
Supplement: Additional file 23: Table S11. — G. rostochiensis genome libraries. (XLSX 9 kb) [file 13059_2016_985_MOESM23_ESM.xlsx]

## Sheet: Sheet1
		Accession	Sample	Read pairs	Library type	Estimated insert size
	genome	ERR114519	Egg DNA extraction	162634167	MP	1900
		ERR123958	Egg DNA extraction	71702492	PE	400
		ERR114520	Egg DNA extraction	73066359	MP	2000
	transcriptome	SAMN03393004	Cyst_1	10786303	PE	200
		SAMN03393004	Cyst_2	17012478	PE	200
		SAMN03393005	Eggs_1	17012478	PE	200
		SAMN03393005	Eggs_2	33320161	PE	200
		ERR202479	Juveile_1	13394038	PE	300
		ERR202487	Juveile_1	28593901	PE	300
		PRJEB12075	14 days post infection female_1	14536453	PE	245
		PRJEB12075	14 days post infection female_2	41207045	PE	246
