# Supplementary material for: The genome of the yellow potato cyst nematode, Globodera rostochiensis, reveals insights into the basis of parasitism and virulence
Source: Genome Biol. 2016 Jun 10;17:124. doi: 10.1186/s13059-016-0985-1 (PMC4901422; doi:10.1186/s13059-016-0985-1)
Supplement: Additional file 25: Table S12. — Microsatellite abundance. (XLSX 8 kb) [file 13059_2016_985_MOESM25_ESM.xlsx]

## Sheet: Sheet1
		Motif length	G. rostochiensis		G. pallida
			number	%	number	%
		Mono-	15573	77.8	15922	70.4
		Di-	746	3.7	691	3.1
		Tri-	3211	16	3916	17.3
		Tetra-	347	1.7	1578	7
		Penta-	73	0.4	435	1.9
		hexa-	65	0.3	85	0.4
